# Supplementary material for: Caucasian and Egyptian chitosan/propolis nanocomposites inhibit deformed wing virus in Apis mellifera L. cell lines
Source: Sci Rep. 2026 Jun 4;16:17333. doi: 10.1038/s41598-026-54534-9 (PMC13237102; doi:10.1038/s41598-026-54534-9)
Supplement: Supplementary file 2 — Supplementary Information 2. [file 41598_2026_54534_MOESM2_ESM.xls]

## Sheet: Propolis
	Caucasian propolis	Egyptian propolis
7.2	0	2562.5
7.25021	5.77923	2568.42
7.30042	7.53323	2570.22
7.35063	5.44036	2568.08
7.40084	5.27838	2567.91
7.45105	5.50211	2568.14
7.50126	3.70497	2566.3
7.55147	2.99708	2565.57
7.60168	0.725244	2563.24
7.65189	-0.682789	2561.8
7.7021	0.983672	2563.51
7.75231	2.09567	2564.65
7.80252	1.85605	2564.4
7.85273	1.9106	2564.46
7.90294	4.40129	2567.01
7.95315	4.94487	2567.57
8.00336	6.1773	2568.83
8.05357	5.13931	2567.77
8.10378	4.25563	2566.86
8.15399	2.96804	2565.54
8.2042	4.02589	2566.63
8.25441	3.63791	2566.23
8.30462	2.73529	2565.3
8.35483	4.17958	2566.78
8.40504	2.78879	2565.36
8.45525	0.154672	2562.66
8.50546	1.85853	2564.4
8.55568	2.19522	2564.75
8.60589	0.467771	2562.98
8.6561	-1.62184	2560.84
8.70631	-0.331212	2562.16
8.75652	-1.7352	2560.72
8.80673	-0.894421	2561.58
8.85694	1.57199	2564.11
8.90715	0.759699	2563.28
8.95736	1.98145	2564.53
9.00757	3.75342	2566.35
9.05778	3.86054	2566.46
9.10799	2.15992	2564.71
9.1582	2.10678	2564.66
9.20841	1.77684	2564.32
9.25862	-0.792078	2561.69
9.30883	0.203737	2562.71
9.35904	0.774751	2563.29
9.40925	-0.859946	2561.62
9.45946	-0.866289	2561.61
9.50967	-1.38175	2561.08
9.55988	0.151039	2562.65
9.61009	1.37327	2563.91
9.6603	1.94343	2564.49
9.71051	0.67731	2563.19
9.76072	0.504824	2563.02
9.81093	1.80087	2564.35
9.86114	-0.0505466	2562.45
9.91135	-1.20509	2561.26
9.96156	0.402363	2562.91
10.0118	1.67352	2564.22
10.062	2.50956	2565.07
10.1122	2.69983	2565.27
10.1624	2.48206	2565.04
10.2126	0.289737	2562.8
10.2628	-0.476184	2562.01
10.313	-0.763036	2561.72
10.3632	-0.868141	2561.61
10.4135	0.51216	2563.02
10.4637	2.44	2565
10.5139	2.11867	2564.67
10.5641	0.39182	2562.9
10.6143	-0.279646	2562.21
10.6645	1.06241	2563.59
10.7147	0.0287899	2562.53
10.7649	-1.47395	2560.99
10.8151	-1.60691	2560.85
10.8653	-0.280716	2562.21
10.9156	1.04432	2563.57
10.9658	0.769915	2563.29
11.016	0.0997264	2562.6
11.0662	-1.15091	2561.32
11.1164	-0.211854	2562.28
11.1666	1.55592	2564.09
11.2168	1.39309	2563.93
11.267	0.005508	2562.51
11.3172	0.186499	2562.69
11.3674	0.193879	2562.7
11.4177	1.86999	2564.42
11.4679	2.59573	2565.16
11.5181	3.05134	2565.63
11.5683	1.62054	2564.16
11.6185	3.37108	2565.96
11.6687	3.14766	2565.73
11.7189	3.23699	2565.82
11.7691	1.45375	2563.99
11.8193	-0.599014	2561.89
11.8695	-1.61788	2560.84
11.9198	-1.21241	2561.26
11.97	1.2855	2563.82
12.0202	1.71477	2564.26
12.0704	1.47096	2564.01
12.1206	3.18871	2565.77
12.1708	4.08976	2566.69
12.221	2.89328	2565.47
12.2712	2.34668	2564.91
12.3214	0.460485	2562.97
12.3716	-0.920659	2561.56
12.4219	-1.46228	2561
12.4721	-0.419004	2562.07
12.5223	-0.315207	2562.18
12.5725	-0.208286	2562.29
12.6227	0.1701	2562.67
12.6729	2.23154	2564.79
12.7231	0.295801	2562.8
12.7733	1.0225	2563.55
12.8235	-0.198156	2562.3
12.8738	-0.9826	2561.49
12.924	0.25595	2562.76
12.9742	1.44327	2563.98
13.0244	2.017	2564.57
13.0746	1.01159	2563.54
13.1248	1.53591	2564.07
13.175	3.45725	2566.04
13.2252	2.78802	2565.36
13.2754	2.60247	2565.17
13.3256	2.89951	2565.47
13.3759	2.16157	2564.72
13.4261	3.03359	2565.61
13.4763	3.10191	2565.68
13.5265	-0.414424	2562.08
13.5767	-2.43746	2560
13.6269	-1.33087	2561.14
13.6771	-1.03253	2561.44
13.7273	-0.0940567	2562.4
13.7775	0	2562.5
13.8277	1.00842	2563.53
13.878	0.909522	2563.43
13.9282	2.70339	2565.27
13.9784	3.62207	2566.21
14.0286	3.27743	2565.86
14.0788	3.93127	2566.53
14.129	5.52459	2568.16
14.1792	4.72709	2567.35
14.2294	4.5732	2567.19
14.2796	2.64523	2565.21
14.3298	0.883868	2563.41
14.3801	-0.0964501	2562.4
14.4303	-0.280063	2562.21
14.4805	0.000739235	2562.5
14.5307	1.51968	2564.06
14.5809	2.0084	2564.56
14.6311	1.56586	2564.11
14.6813	0.660665	2563.18
14.7315	0.480914	2562.99
14.7817	0.891721	2563.41
14.8319	-1.21042	2561.26
14.8822	-0.623988	2561.86
14.9324	1.13687e-13	2562.5
14.9826	1.27782	2563.81
15.0328	72.912	2637.23
15.083	63.2597	2627.34
15.1332	22.9218	2585.99
15.1834	28.2729	2591.48
15.2336	19.9189	2582.92
15.2838	32.8491	2596.17
15.3341	-10.754	2551.48
15.3843	15.9536	2578.85
15.4345	-4.51371	2557.87
15.4847	-1.78261e-12	2562.5
15.5349	9.02742	2571.75
15.5851	13.5628	2576.4
15.6353	46.6575	2610.32
15.6855	83.7396	2648.33
15.7357	48.2558	2611.96
15.7859	62.0286	2626.08
15.8362	98.1826	2663.14
15.8864	51.663	2615.45
15.9366	37.6257	2601.07
15.9868	74.5859	2638.95
16.037	83.8734	2714.68
16.0872	135.383	2768.8
16.1374	186.85	2822.87
16.1876	182.942	2818.77
16.2378	170.122	2805.3
16.288	155.001	2789.41
16.3383	171.968	2807.24
16.3885	84.2529	2715.08
16.4387	103.557	2735.36
16.4889	110.526	2742.68
16.5391	84.3872	2715.22
16.5893	90.283	2721.42
16.6395	115.745	2748.17
16.6897	70.0373	2700.15
16.7399	75.6678	2706.06
16.7901	36.2128	2664.61
16.8404	-18.8631	2606.74
16.8906	-31.3193	2593.66
16.9408	-0.535466	2626
16.991	40.5478	2669.16
17.0412	34.0627	2662.35
17.0914	43.2728	2672.03
17.1416	17.0689	2644.5
17.1918	15.694	2643.05
17.242	10.4411	2637.53
17.2922	-45.2493	2579.02
17.3425	-56.248	2567.47
17.3927	-11.5784	2614.4
17.4429	8.71088	2635.71
17.4931	6.75203	2633.66
17.5433	38.6381	2667.16
17.5935	77.2381	2707.71
17.6437	44.4629	2673.28
17.6939	78.2267	2708.75
17.7441	47.581	2676.55
17.7944	-54.1256	2569.7
17.8446	-17.0157	2608.69
17.8948	-19.3319	2606.25
17.945	-4.7651	2621.56
17.9952	-10.5566	2615.47
18.0454	28.5997	2656.61
18.0956	44.8385	2673.67
18.1458	79.0421	2709.61
18.196	61.8463	2691.54
18.2462	39.3211	2667.87
18.2965	-12.4814	2613.45
18.3467	42.5766	2671.29
18.3969	39.4523	2668.01
18.4471	55.0495	2684.4
18.4973	13.2297	2640.46
18.5475	-52.9026	2570.98
18.5977	-73.9401	2548.88
18.6479	-39.5423	2585.02
18.6981	-53.3172	2570.55
18.7483	-58.7265	2564.86
18.7986	-85.0177	2537.24
18.8488	-50.7488	2573.24
18.899	43.1131	2671.86
18.9492	135.427	2768.85
18.9994	168.267	2803.35
19.0496	210.639	2710.64
19.0998	301.033	2801.03
19.15	413.553	2913.55
19.2002	466.113	2966.11
19.2504	437.415	2937.42
19.3007	326.625	2826.63
19.3509	267.162	2767.16
19.4011	201.375	2701.37
19.4513	80.7815	2580.78
19.5015	15.1911	2515.19
19.5517	2.65738	2502.66
19.6019	12.1159	2512.12
19.6521	46.2878	2546.29
19.7023	102.458	2602.46
19.7525	62.7808	2562.78
19.8028	19.2938	2519.29
19.853	6.07475	2506.07
19.9032	-36.7018	2463.3
19.9534	-64.6401	2435.36
20.0036	-22.5243	2477.48
20.0538	23.9434	2523.94
20.104	-7.04932	2492.95
20.1542	-24.557	2475.44
20.2044	11.2706	2511.27
20.2546	-47.5032	2452.5
20.3049	-50.3605	2449.64
20.3551	-8.83726	2491.16
20.4053	24.422	2524.42
20.4555	44.571	2544.57
20.5057	77.2602	2577.26
20.5559	68.3591	2568.36
20.6061	64.412	2564.41
20.6563	19.9217	2519.92
20.7065	-5.21535	2494.78
20.7568	-23.1597	2476.84
20.807	-83.547	2416.45
20.8572	-104.406	2395.59
20.9074	-64.0242	2435.98
20.9576	14.226	2514.23
21.0078	238.072	2738.07
21.058	621.822	3121.82
21.1082	1110.55	3610.55
21.1584	1581.31	4081.31
21.2086	2069.37	4569.37
21.2589	2401.53	4901.53
21.3091	2390.69	4890.69
21.3593	2195.47	4695.47
21.4095	1795.43	4295.43
21.4597	1286.12	3786.12
21.5099	823.491	3323.49
21.5601	450.493	2950.49
21.6103	132	2632
21.6605	-11.1265	2488.87
21.7107	-16.3806	2483.62
21.761	-39.0204	2460.98
21.8112	-35.8519	2464.15
21.8614	-28.8242	2471.18
21.9116	-81.1082	2418.89
21.9618	-57.3237	2442.68
22.012	-49.7142	2450.29
22.0622	-68.327	2431.67
22.1124	-55.1427	2444.86
22.1626	18.2944	2518.29
22.2128	58.8045	2558.8
22.2631	35.4988	2535.5
22.3133	70.8088	2570.81
22.3635	87.4463	2587.45
22.4137	94.9371	2594.94
22.4639	79.4035	2579.4
22.5141	53.9885	2553.99
22.5643	71.8591	2571.86
22.6145	112.423	2612.42
22.6647	137.119	2637.12
22.7149	109.315	2609.32
22.7652	46.8066	2546.81
22.8154	50.5282	2550.53
22.8656	8.57997	2508.58
22.9158	-41.3802	2458.62
22.966	-96.1161	2403.88
23.0162	-75.9523	2424.05
23.0664	-27.6197	2472.38
23.1166	19.3142	2519.31
23.1668	99.6406	2599.64
23.2171	124.078	2624.08
23.2673	118.802	2618.8
23.3175	129.683	2629.68
23.3677	131.95	2631.95
23.4179	172.495	2672.5
23.4681	292.524	2792.52
23.5183	383.062	2883.06
23.5685	512.844	3012.84
23.6187	701.093	3201.09
23.6689	801.929	3301.93
23.7192	762.023	3262.02
23.7694	690.863	3190.86
23.8196	593.371	3093.37
23.8698	464.757	2964.76
23.92	296.59	2796.59
23.9702	208.105	2708.11
24.0204	93.7994	2593.8
24.0706	79.9352	2579.94
24.1208	69.2221	2569.22
24.171	19.5411	2519.54
24.2213	-6.95632	2493.04
24.2715	8.07456	2508.07
24.3217	11.1574	2511.16
24.3719	-18.4568	2481.54
24.4221	-28.0794	2471.92
24.4723	-9.09288	2490.91
24.5225	-2.60966	2497.39
24.5727	4.63272	2504.63
24.6229	-6.6726	2493.33
24.6731	3.92317	2503.92
24.7234	14.8364	2514.84
24.7736	26.8628	2526.86
24.8238	21.8453	2521.85
24.874	-12.9821	2487.02
24.9242	8.77234	2508.77
24.9744	23.4008	2523.4
25.0246	33.6027	2533.6
25.0748	60.6989	2560.7
25.125	74.6308	2574.63
25.1752	67.7569	2567.76
25.2255	30.7572	2530.76
25.2757	8.31396	2508.31
25.3259	18.0893	2518.09
25.3761	6.24041	2506.24
25.4263	30.6267	2530.63
25.4765	82.3621	2582.36
25.5267	107.592	2607.59
25.5769	162.638	2662.64
25.6271	170.532	2670.53
25.6774	22.9467	2522.95
25.7276	17.0684	2517.07
25.7778	17.214	2517.21
25.828	25.0192	2525.02
25.8782	16.5769	2516.58
25.9284	17.5055	2517.51
25.9786	13.4311	2513.43
26.0288	15.5335	2515.53
26.079	11.371	2511.37
26.1292	12.01	2512.01
26.1795	6.82595	2506.83
26.2297	11.6893	2511.69
26.2799	19.3293	2519.33
26.3301	34.7582	2534.76
26.3803	37.0084	2537.01
26.4305	48.5765	2548.58
26.4807	38.6138	2538.61
26.5309	39.6128	2539.61
26.5811	24.7048	2524.7
26.6313	26.8993	2526.9
26.6816	17.3365	2517.34
26.7318	18.9035	2518.9
26.782	15.0753	2515.08
26.8322	26.1412	2526.14
26.8824	28.6023	2528.6
26.9326	28.3544	2528.35
26.9828	12.6097	2512.61
27.033	1.46082	2501.46
27.0832	-6.22688	2493.77
27.1334	-1.67961	2498.32
27.1837	-6.83363	2493.17
27.2339	-2.78716	2497.21
27.2841	-9.75174	2490.25
27.3343	1.12155	2501.12
27.3845	-0.159632	2499.84
27.4347	-1.02133	2498.98
27.4849	-0.765705	2499.23
27.5351	6.87049	2506.87
27.5853	19.4243	2519.42
27.6355	27.2572	2527.26
27.6858	29.1483	2529.15
27.736	34.0951	2534.1
27.7862	31.4468	2531.45
27.8364	37.0439	2537.04
27.8866	36.9311	2536.93
27.9368	33.0876	2533.09
27.987	31.524	2531.52
28.0372	26.22	2526.22
28.0874	24.4652	2524.47
28.1377	20.5363	2520.54
28.1879	18.6219	2518.62
28.2381	21.6821	2521.68
28.2883	21.5218	2521.52
28.3385	26.0501	2526.05
28.3887	26.0614	2526.06
28.4389	15.7812	2515.78
28.4891	11.5836	2511.58
28.5393	3.4632	2503.46
28.5895	8.472	2508.47
28.6398	11.5305	2511.53
28.69	12.4864	2512.49
28.7402	21.334	2521.33
28.7904	22.9154	2522.92
28.8406	28.9536	2528.95
28.8908	21.3124	2521.31
28.941	12.3236	2512.32
28.9912	10.6796	2510.68
29.0414	2.09228	2502.09
29.0916	-5.47781	2494.52
29.1419	-5.20577	2494.79
29.1921	-10.0939	2489.91
29.2423	0.926585	2500.93
29.2925	3.58299	2503.58
29.3427	18.0969	2518.1
29.3929	21.4606	2521.46
29.4431	25.5963	2525.6
29.4933	32.7684	2532.77
29.5435	35.0969	2535.1
29.5937	36.0343	2536.03
29.644	43.2362	2543.24
29.6942	33.6527	2533.65
29.7444	34.7426	2534.74
29.7946	27.6106	2527.61
29.8448	21.3807	2521.38
29.895	12.5985	2512.6
29.9452	5.7016	2505.7
29.9954	8.92726	2508.93
30.0456	18.5212	2518.52
30.0958	17.6865	2517.69
30.1461	8.54912	2508.55
30.1963	9.11548	2509.12
30.2465	9.20109	2509.2
30.2967	9.80265	2509.8
30.3469	13.9334	2513.93
30.3971	16.6539	2516.65
30.4473	14.7104	2514.71
30.4975	17.1867	2517.19
30.5477	19.8818	2519.88
30.5979	15.8154	2515.82
30.6482	7.45282	2507.45
30.6984	6.40352	2506.4
30.7486	-0.361612	2499.64
30.7988	-0.324034	2499.68
30.849	5.20273	2505.2
30.8992	2.20304	2502.2
30.9494	4.54023	2504.54
30.9996	4.12744	2504.13
31.0498	11.7786	2511.78
31.1001	21.3871	2521.39
31.1503	20.2489	2520.25
31.2005	15.7214	2515.72
31.2507	11.1849	2511.18
31.3009	2.80338	2502.8
31.3511	-4.17757	2495.82
31.4013	-8.92876	2491.07
31.4515	-3.07854	2496.92
31.5017	-2.77908	2497.22
31.5519	2.68678	2502.69
31.6022	13.8795	2513.88
31.6524	22.4178	2522.42
31.7026	31.6326	2531.63
31.7528	31.4355	2531.44
31.803	27.19	2527.19
31.8532	16.7818	2516.78
31.9034	10.7435	2510.74
31.9536	1.37937	2501.38
32.0038	-10.1235	2489.88
32.054	-7.57055	2492.43
32.1043	-0.412859	2499.59
32.1545	-0.908353	2499.09
32.2047	3.44671	2503.45
32.2549	5.71196	2505.71
32.3051	12.225	2512.22
32.3553	11.9164	2511.92
32.4055	9.30354	2509.3
32.4557	8.31972	2508.32
32.5059	6.62952	2506.63
32.5561	18.0956	2518.1
32.6064	22.7535	2522.75
32.6566	12.3561	2512.36
32.7068	9.22873	2509.23
32.757	10.2418	2510.24
32.8072	14.353	2514.35
32.8574	6.42428	2506.42
32.9076	8.34483	2508.34
32.9578	5.3486	2505.35
33.008	-1.19878	2498.8
33.0582	-2.97791	2497.02
33.1085	-4.58996	2495.41
33.1587	-8.6888	2491.31
33.2089	-2.14664	2497.85
33.2591	4.72754	2504.73
33.3093	14.1141	2514.11
33.3595	16.5271	2516.53
33.4097	28.3572	2528.36
33.4599	24.1454	2524.15
33.5101	22.2651	2522.27
33.5604	14.6172	2514.62
33.6106	8.45383	2508.45
33.6608	10.0873	2510.09
33.711	10.0548	2510.05
33.7612	12.6555	2512.66
33.8114	16.61	2516.61
33.8616	13.6544	2513.65
33.9118	10.2742	2510.27
33.962	5.8405	2505.84
34.0122	1.23938	2501.24
34.0625	-3.9418	2496.06
34.1127	-7.64839	2492.35
34.1629	-7.27841	2492.72
34.2131	-3.5749	2496.43
34.2633	11.875	2511.88
34.3135	21.1696	2521.17
34.3637	17.6042	2517.6
34.4139	14.4569	2514.46
34.4641	9.60649	2509.61
34.5143	7.14789	2507.15
34.5646	0.64336	2500.64
34.6148	-2.95131	2497.05
34.665	-2.19001	2497.81
34.7152	0.126844	2500.13
34.7654	8.88756	2508.89
34.8156	11.3785	2511.38
34.8658	4.93783	2504.94
34.916	2.3521	2502.35
34.9662	-1.19905	2498.8
35.0164	0.634412	2500.63
35.0667	-2.04106	2497.96
35.1169	-1.69993	2498.3
35.1671	-3.2201	2496.78
35.2173	0.858077	2500.86
35.2675	4.18567	2504.19
35.3177	0.750533	2500.75
35.3679	0.0518983	2500.05
35.4181	1.08627	2501.09
35.4683	1.00496	2501
35.5185	7.99436	2507.99
35.5688	10.7515	2510.75
35.619	13.8765	2513.88
35.6692	15.9865	2515.99
35.7194	24.9985	2525
35.7696	23.0802	2523.08
35.8198	22.7099	2522.71
35.87	29.1432	2529.14
35.9202	26.0976	2526.1
35.9704	24.8802	2524.88
36.0207	27.7502	2527.75
36.0709	26.4628	2526.46
36.1211	21.0112	2521.01
36.1713	17.1389	2517.14
36.2215	15.2845	2515.28
36.2717	6.42326	2506.42
36.3219	6.9518	2506.95
36.3721	7.49666	2507.5
36.4223	4.81346	2504.81
36.4725	9.11328	2509.11
36.5228	10.7792	2510.78
36.573	13.6098	2513.61
36.6232	8.0739	2508.07
36.6734	2.25308	2502.25
36.7236	2.698	2502.7
36.7738	3.66205	2503.66
36.824	4.73304	2504.73
36.8742	2.78123	2502.78
36.9244	3.90869	2503.91
36.9746	5.5495	2505.55
37.0249	2.05691	2502.06
37.0751	6.45583	2506.46
37.1253	-2.78813	2497.21
37.1755	-5.54193	2494.46
37.2257	-2.45124	2497.55
37.2759	1.32922	2501.33
37.3261	-0.761985	2499.24
37.3763	5.41141	2505.41
37.4265	4.48276	2504.48
37.4767	2.811	2502.81
37.527	-4.42417	2495.58
37.5772	2.32025	2502.32
37.6274	-0.797596	2499.2
37.6776	1.09844	2501.1
37.7278	-5.04014	2494.96
37.778	-2.36413	2497.64
37.8282	-0.860225	2499.14
37.8784	10.2979	2510.3
37.9286	3.30881	2503.31
37.9788	3.74191	2503.74
38.0291	6.8578	2506.86
38.0793	14.5989	2514.6
38.1295	13.851	2513.85
38.1797	4.62378	2504.62
38.2299	8.39915	2508.4
38.2801	18.6415	2518.64
38.3303	22.4867	2522.49
38.3805	16.2739	2516.27
38.4307	7.56604	2507.57
38.4809	3.10978	2503.11
38.5312	-1.7947	2498.21
38.5814	-1.32767	2498.67
38.6316	-3.34386	2496.66
38.6818	-6.67613	2493.32
38.732	2.31013	2502.31
38.7822	7.54502	2507.55
38.8324	15.3279	2515.33
38.8826	11.8514	2511.85
38.9328	14.0507	2514.05
38.9831	12.8171	2512.82
39.0333	14.3314	2514.33
39.0835	23.6738	2523.67
39.1337	21.1009	2521.1
39.1839	18.5691	2518.57
39.2341	11.8815	2511.88
39.2843	4.40167	2504.4
39.3345	11.507	2511.51
39.3847	13.5248	2513.52
39.4349	17.2544	2517.25
39.4852	25.3352	2525.34
39.5354	35.4857	2535.49
39.5856	38.2378	2538.24
39.6358	34.8563	2534.86
39.686	33.6934	2533.69
39.7362	26.3581	2526.36
39.7864	20.4086	2520.41
39.8366	22.6832	2522.68
39.8868	18.8562	2518.86
39.937	13.0627	2513.06
39.9873	8.16009	2508.16
40.0375	7.05907	2507.06
40.0877	4.69658	2504.7
40.1379	7.34177	2507.34
40.1881	8.96417	2508.96
40.2383	13.4472	2513.45
40.2885	20.3076	2520.31
40.3387	27.4376	2527.44
40.3889	27.6497	2527.65
40.4391	29.9821	2529.98
40.4894	24.3109	2524.31
40.5396	25.0358	2525.04
40.5898	24.7572	2524.76
40.64	24.6894	2524.69
40.6902	21.7103	2521.71
40.7404	21.1068	2521.11
40.7906	16.3016	2516.3
40.8408	16.1154	2516.12
40.891	14.7144	2514.71
40.9412	17.3443	2517.34
40.9915	9.29269	2509.29
41.0417	1.53099	2501.53
41.0919	1.10039	2501.1
41.1421	2.65746	2502.66
41.1923	3.73703	2503.74
41.2425	3.88663	2503.89
41.2927	4.49139	2504.49
41.3429	5.04503	2505.05
41.3931	4.67453	2504.67
41.4434	5.44694	2505.45
41.4936	4.30442	2504.3
41.5438	2.80326	2502.8
41.594	2.58973	2502.59
41.6442	3.4827	2503.48
41.6944	2.83357	2502.83
41.7446	2.09266	2502.09
41.7948	1.79294	2501.79
41.845	0.908884	2500.91
41.8952	1.23343	2501.23
41.9455	3.65285	2503.65
41.9957	3.88804	2503.89
42.0459	4.54281	2504.54
42.0961	5.37812	2505.38
42.1463	5.58393	2505.58
42.1965	6.64396	2506.64
42.2467	6.92177	2506.92
42.2969	6.03662	2506.04
42.3471	4.85877	2504.86
42.3973	4.10705	2504.11
42.4476	4.06883	2504.07
42.4978	3.11546	2503.12
42.548	3.66631	2503.67
42.5982	4.03748	2504.04
42.6484	4.28566	2504.29
42.6986	6.34013	2506.34
42.7488	6.76399	2506.76
42.799	7.43187	2507.43
42.8492	6.78626	2506.79
42.8994	7.10923	2507.11
42.9497	6.80538	2506.81
42.9999	5.54108	2505.54
43.0501	4.85929	2504.86
43.1003	3.72685	2503.73
43.1505	2.53818	2502.54
43.2007	3.03586	2503.04
43.2509	2.93548	2502.94
43.3011	5.07591	2505.08
43.3513	6.31853	2506.32
43.4015	7.33425	2507.33
43.4518	7.79465	2507.79
43.502	7.70629	2507.71
43.5522	7.21353	2507.21
43.6024	6.85809	2506.86
43.6526	5.89961	2505.9
43.7028	4.97853	2504.98
43.753	3.50784	2503.51
43.8032	3.36619	2503.37
43.8534	2.20254	2502.2
43.9037	1.55899	2501.56
43.9539	2.37718	2502.38
44.0041	3.3056	2503.31
44.0543	4.46555	2504.47
44.1045	6.08623	2506.09
44.1547	6.02568	2506.03
44.2049	5.87431	2505.87
44.2551	4.51763	2504.52
44.3053	4.11604	2504.12
44.3555	3.35971	2503.36
44.4058	2.80127	2502.8
44.456	1.5774	2501.58
44.5062	1.28885	2501.29
44.5564	1.31194	2501.31
44.6066	1.90796	2501.91
44.6568	1.94526	2501.95
44.707	1.82097	2501.82
44.7572	1.6055	2501.61
44.8074	3.31347	2503.31
44.8576	3.7275	2503.73
44.9079	3.80183	2503.8
44.9581	4.04625	2504.05
45.0083	4.97309	2504.97
45.0585	3.70491	2503.7
45.1087	3.12583	2503.13
45.1589	2.41406	2502.41
45.2091	1.41418	2501.41
45.2593	0.836561	2500.84
45.3095	0.92036	2500.92
45.3597	0.0195539	2500.02
45.41	0.199264	2500.2
45.4602	0.68589	2500.69
45.5104	0.727076	2500.73
45.5606	0.974288	2500.97
45.6108	1.47221	2501.47
45.661	1.47867	2501.48
45.7112	2.27112	2502.27
45.7614	1.89127	2501.89
45.8116	2.76663	2502.77
45.8618	2.67549	2502.68
45.9121	3.54454	2503.54
45.9623	4.16156	2504.16
46.0125	3.98899	2503.99
46.0627	3.66755	2503.67
46.1129	3.04148	2503.04
46.1631	2.52829	2502.53
46.2133	1.98631	2501.99
46.2635	0.465657	2500.47
46.3137	0.197891	2500.2
46.364	-0.159374	2499.84
46.4142	-0.210961	2499.79
46.4644	0.65162	2500.65
46.5146	-0.487813	2499.51
46.5648	-0.867873	2499.13
46.615	0.575567	2500.58
46.6652	1.54489	2501.54
46.7154	1.13149	2501.13
46.7656	1.11993	2501.12
46.8158	0.511626	2500.51
46.8661	-0.0498387	2499.95
46.9163	-0.575635	2499.42
46.9665	0.221631	2500.22
47.0167	-0.0453772	2499.95
47.0669	1.32281	2501.32
47.1171	2.89882	2502.9
47.1673	4.38108	2504.38
47.2175	5.05086	2505.05
47.2677	5.1931	2505.19
47.3179	4.37876	2504.38
47.3682	2.84408	2502.84
47.4184	2.86423	2502.86
47.4686	2.21735	2502.22
47.5188	1.23389	2501.23
47.569	0.699739	2500.7
47.6192	0.687602	2500.69
47.6694	-0.0165799	2499.98
47.7196	-0.0963981	2499.9
47.7698	-0.384336	2499.62
47.82	-0.509862	2499.49
47.8703	-0.120656	2499.88
47.9205	0.776242	2500.78
47.9707	0.615539	2500.62
48.0209	0.197544	2500.2
48.0711	0.845708	2500.85
48.1213	1.38385	2501.38
48.1715	0.811086	2500.81
48.2217	0.841561	2500.84
48.2719	1.32898	2501.33
48.3221	0.248882	2500.25
48.3724	1.18507	2501.19
48.4226	1.44256	2501.44
48.4728	1.58542	2501.59
48.523	0.99336	2500.99
48.5732	1.40093	2501.4
48.6234	1.72385	2501.72
48.6736	0.754839	2500.75
48.7238	0.885132	2500.89
48.774	0.880282	2500.88
48.8242	-0.155673	2499.84
48.8745	0.819104	2500.82
48.9247	1.98425	2501.98
48.9749	1.2892	2501.29
49.0251	1.34626	2501.35
49.0753	1.27832	2501.28
49.1255	1.79435	2501.79
49.1757	2.11198	2502.11
49.2259	1.82104	2501.82
49.2761	1.16903	2501.17
49.3264	-0.0164996	2499.98
49.3766	0.378199	2500.38
49.4268	1.14046	2501.14
49.477	0.425925	2500.43
49.5272	1.66122	2501.66
49.5774	2.19877	2502.2
49.6276	3.57972	2503.58
49.6778	3.44496	2503.44
49.728	1.05537	2501.06
49.7782	0.221058	2500.22
49.8285	-1.16849	2498.83
49.8787	-0.557312	2499.44
49.9289	-0.550693	2499.45
49.9791	-0.117195	2499.88
50.0293	1.40504	2501.41
50.0795	2.47227	2502.47
50.1297	3.08599	2503.09
50.1799	2.36565	2502.37
50.2301	1.05582	2501.06
50.2803	0.928163	2500.93
50.3306	1.45946	2501.46
50.3808	1.46916	2501.47
50.431	0.874571	2500.87
50.4812	1.5065	2501.51
50.5314	1.53043	2501.53
50.5816	1.46488	2501.46
50.6318	1.51867	2501.52
50.682	1.53702	2501.54
50.7322	1.71416	2501.71
50.7824	2.15949	2502.16
50.8327	2.75148	2502.75
50.8829	2.56683	2502.57
50.9331	2.82592	2502.83
50.9833	2.51804	2502.52
51.0335	1.95679	2501.96
51.0837	1.89574	2501.9
51.1339	1.74035	2501.74
51.1841	0.641629	2500.64
51.2343	1.47934	2501.48
51.2845	0.756743	2500.76
51.3348	0.85655	2500.86
51.385	1.4143	2501.41
51.4352	2.11888	2502.12
51.4854	1.89922	2501.9
51.5356	2.46606	2502.47
51.5858	2.37615	2502.38
51.636	1.90266	2501.9
51.6862	1.1527	2501.15
51.7364	1.23994	2501.24
51.7867	0.662362	2500.66
51.8369	0.864585	2500.86
51.8871	1.78289	2501.78
51.9373	2.82325	2502.82
51.9875	2.58392	2502.58
52.0377	2.39056	2502.39
52.0879	2.3562	2502.36
52.1381	1.47792	2501.48
52.1883	1.08768	2501.09
52.2385	0.553814	2500.55
52.2888	0.78701	2500.79
52.339	0.465647	2500.47
52.3892	0.80987	2500.81
52.4394	0.564228	2500.56
52.4896	-0.634516	2499.37
52.5398	-1.12758	2498.87
52.59	-0.630607	2499.37
52.6402	0.360942	2500.36
52.6904	1.2579	2501.26
52.7406	1.11002	2501.11
52.7909	1.92768	2501.93
52.8411	1.55169	2501.55
52.8913	1.13372	2501.13
52.9415	0.0990243	2500.1
52.9917	0.384057	2500.38
53.0419	0.0429219	2500.04
53.0921	0.148375	2500.15
53.1423	1.44962	2501.45
53.1925	1.3487	2501.35
53.2427	1.39816	2501.4
53.293	2.43741	2502.44
53.3432	1.04135	2501.04
53.3934	0.341291	2500.34
53.4436	-0.400663	2499.6
53.4938	0.518221	2500.52
53.544	0.142917	2500.14
53.5942	0.319053	2500.32
53.6444	1.08682	2501.09
53.6946	1.02565	2501.03
53.7448	2.31686	2502.32
53.7951	3.31115	2503.31
53.8453	2.27993	2502.28
53.8955	1.95679	2501.96
53.9457	0.989704	2500.99
53.9959	1.32118	2501.32
54.0461	1.11483	2501.11
54.0963	1.37735	2501.38
54.1465	0.911188	2500.91
54.1967	0.721104	2500.72
54.247	1.67345	2501.67
54.2972	1.9367	2501.94
54.3474	1.56584	2501.57
54.3976	1.72104	2501.72
54.4478	1.39826	2501.4
54.498	2.19897	2502.2
54.5482	2.04252	2502.04
54.5984	2.27141	2502.27
54.6486	2.00581	2502.01
54.6988	2.28751	2502.29
54.7491	1.98197	2501.98
54.7993	1.34378	2501.34
54.8495	1.17506	2501.18
54.8997	1.5052	2501.51
54.9499	1.43689	2501.44
55.0001	0.530629	2500.53
55.0503	-0.0560895	2499.94
55.1005	-0.133387	2499.87
55.1507	0.978734	2500.98
55.2009	1.76136	2501.76
55.2512	2.24459	2502.24
55.3014	2.76073	2502.76
55.3516	2.57174	2502.57
55.4018	3.40596	2503.41
55.452	3.19706	2503.2
55.5022	2.10274	2502.1
55.5524	2.17951	2502.18
55.6026	1.42137	2501.42
55.6528	2.2585	2502.26
55.703	1.3282	2501.33
55.7533	0.35007	2500.35
55.8035	0.0871428	2500.09
55.8537	-0.183312	2499.82
55.9039	0.212511	2500.21
55.9541	0.794451	2500.79
56.0043	2.71635	2502.72
56.0545	3.57819	2503.58
56.1047	3.53297	2503.53
56.1549	3.77495	2503.77
56.2051	3.80639	2503.81
56.2554	3.13934	2503.14
56.3056	3.1514	2503.15
56.3558	2.75358	2502.75
56.406	1.67865	2501.68
56.4562	1.9303	2501.93
56.5064	2.09391	2502.09
56.5566	2.22691	2502.23
56.6068	1.9374	2501.94
56.657	1.40944	2501.41
56.7072	2.53927	2502.54
56.7575	2.62694	2502.63
56.8077	2.03266	2502.03
56.8579	1.4113	2501.41
56.9081	0.98067	2500.98
56.9583	0.989529	2500.99
57.0085	-0.592279	2499.41
57.0587	-0.104227	2499.9
57.1089	0.319605	2500.32
57.1591	0.795161	2500.8
57.2094	2.12385	2502.12
57.2596	2.44341	2502.44
57.3098	1.57479	2501.57
57.36	2.07903	2502.08
57.4102	1.82766	2501.83
57.4604	1.78209	2501.78
57.5106	0.419153	2500.42
57.5608	0.642531	2500.64
57.611	1.09915	2501.1
57.6612	1.82653	2501.83
57.7115	2.14503	2502.15
57.7617	2.08331	2502.08
57.8119	1.3795	2501.38
57.8621	1.4617	2501.46
57.9123	2.15108	2502.15
57.9625	2.549	2502.55
58.0127	2.0183	2502.02
58.0629	1.93005	2501.93
58.1131	1.85396	2501.85
58.1633	2.21401	2502.21
58.2136	0.394598	2500.39
58.2638	-0.0845699	2499.92
58.314	-1.15386	2498.85
58.3642	-1.27638	2498.72
58.4144	1.71121	2501.71
58.4646	1.73227	2501.73
58.5148	1.91606	2501.92
58.565	2.20782	2502.21
58.6152	2.58218	2502.58
58.6654	1.93119	2501.93
58.7157	0.337885	2500.34
58.7659	0.0485334	2500.05
58.8161	-1.01947	2498.98
58.8663	-0.68664	2499.31
58.9165	0.207381	2500.21
58.9667	0.79308	2500.79
59.0169	0.84355	2500.84
59.0671	1.3332	2501.33
59.1173	2.72811	2502.73
59.1675	2.37834	2502.38
59.2178	3.52071	2503.52
59.268	4.00899	2504.01
59.3182	4.06076	2504.06
59.3684	4.27138	2504.27
59.4186	3.45351	2503.45
59.4688	4.07764	2504.08
59.519	2.72509	2502.73
59.5692	2.36509	2502.37
59.6194	2.17465	2502.17
59.6697	1.46476	2501.46
59.7199	2.53852	2502.54
59.7701	2.46007	2502.46
59.8203	2.87338	2502.87
59.8705	3.45855	2503.46
59.9207	4.3802	2504.38
59.9709	4.50379	2504.5
60.0211	4.10989	2504.11
60.0713	3.05099	2503.05
60.1215	2.73116	2502.73
60.1718	2.32702	2502.33
60.222	1.9862	2501.99
60.2722	1.62894	2501.63
60.3224	1.78931	2501.79
60.3726	3.07822	2503.08
60.4228	4.0065	2504.01
60.473	3.99893	2504
60.5232	4.09341	2504.09
60.5734	3.73306	2503.73
60.6236	4.55698	2504.56
60.6739	4.39916	2504.4
60.7241	5.65604	2505.66
60.7743	6.57366	2506.57
60.8245	6.15237	2506.15
60.8747	6.06672	2506.07
60.9249	5.04086	2505.04
60.9751	5.0429	2505.04
61.0253	4.70058	2504.7
61.0755	3.9537	2503.95
61.1257	4.51238	2504.51
61.176	3.67945	2503.68
61.2262	4.80756	2504.81
61.2764	4.03586	2504.04
61.3266	2.74487	2502.74
61.3768	2.05006	2502.05
61.427	1.89983	2501.9
61.4772	2.49124	2502.49
61.5274	2.85886	2502.86
61.5776	2.6477	2502.65
61.6278	3.56666	2503.57
61.6781	3.16943	2503.17
61.7283	3.68743	2503.69
61.7785	2.77961	2502.78
61.8287	3.04902	2503.05
61.8789	3.44806	2503.45
61.9291	4.03512	2504.04
61.9793	4.08419	2504.08
62.0295	3.82376	2503.82
62.0797	3.43351	2503.43
62.13	2.29026	2502.29
62.1802	1.60031	2501.6
62.2304	1.30709	2501.31
62.2806	1.92753	2501.93
62.3308	3.2856	2503.29
62.381	4.09428	2504.09
62.4312	5.4308	2505.43
62.4814	4.52236	2504.52
62.5316	3.90963	2503.91
62.5818	2.67042	2502.67
62.6321	0.999447	2501
62.6823	0.0298108	2500.03
62.7325	1.09698	2501.1
62.7827	3.00522	2503.01
62.8329	4.18353	2504.18
62.8831	5.43939	2505.44
62.9333	5.27162	2505.27
62.9835	4.38922	2504.39
63.0337	2.77354	2502.77
63.0839	1.45432	2501.45
63.1342	0.990664	2500.99
63.1844	0.522267	2500.52
63.2346	1.94065	2501.94
63.2848	3.322	2503.32
63.335	4.14427	2504.14
63.3852	4.5114	2504.51
63.4354	3.55094	2503.55
63.4856	4.06557	2504.07
63.5358	2.3836	2502.38
63.586	2.1744	2502.17
63.6363	2.25537	2502.26
63.6865	2.85074	2502.85
63.7367	3.38067	2503.38
63.7869	4.015	2504.02
63.8371	4.39888	2504.4
63.8873	4.1217	2504.12
63.9375	3.62514	2503.63
63.9877	2.82433	2502.82
64.0379	2.09977	2502.1
64.0881	1.4875	2501.49
64.1384	2.21095	2502.21
64.1886	2.04474	2502.04
64.2388	1.7417	2501.74
64.289	1.99118	2501.99
64.3392	2.36012	2502.36
64.3894	2.2625	2502.26
64.4396	1.23163	2501.23
64.4898	1.32158	2501.32
64.54	1.16204	2501.16
64.5903	0.778507	2500.78
64.6405	1.65056	2501.65
64.6907	0.591642	2500.59
64.7409	0.767913	2500.77
64.7911	0.744957	2500.74
64.8413	1.01204	2501.01
64.8915	1.36897	2501.37
64.9417	1.5235	2501.52
64.9919	2.93569	2502.94
65.0421	2.26467	2502.26
65.0924	2.14204	2502.14
65.1426	3.08851	2503.09
65.1928	2.80927	2502.81
65.243	3.31127	2503.31
65.2932	3.74942	2503.75
65.3434	3.77187	2503.77
65.3936	3.93175	2503.93
65.4438	4.28078	2504.28
65.494	4.59509	2504.6
65.5442	4.11261	2504.11
65.5945	3.67384	2503.67
65.6447	3.90389	2503.9
65.6949	3.70211	2503.7
65.7451	3.51707	2503.52
65.7953	3.83442	2503.83
65.8455	3.93311	2503.93
65.8957	4.36713	2504.37
65.9459	3.9768	2503.98
65.9961	4.70389	2504.7
66.0463	4.28139	2504.28
66.0966	4.04488	2504.04
66.1468	3.2142	2503.21
66.197	3.6152	2503.62
66.2472	3.42883	2503.43
66.2974	4.04253	2504.04
66.3476	4.76646	2504.77
66.3978	4.39191	2504.39
66.448	4.11048	2504.11
66.4982	4.85688	2504.86
66.5484	3.52286	2503.52
66.5987	2.25609	2502.26
66.6489	1.98668	2501.99
66.6991	3.47936	2503.48
66.7493	3.30428	2503.3
66.7995	2.69153	2502.69
66.8497	3.03207	2503.03
66.8999	2.97658	2502.98
66.9501	3.84389	2503.84
67.0003	4.04092	2504.04
67.0505	3.69211	2503.69
67.1008	3.1397	2503.14
67.151	4.77941	2504.78
67.2012	5.40622	2505.41
67.2514	5.68277	2505.68
67.3016	5.38689	2505.39
67.3518	6.29877	2506.3
67.402	5.86206	2505.86
67.4522	5.97374	2505.97
67.5024	5.48058	2505.48
67.5527	5.17001	2505.17
67.6029	4.09397	2504.09
67.6531	3.55881	2503.56
67.7033	2.96694	2502.97
67.7535	2.32748	2502.33
67.8037	2.20254	2502.2
67.8539	2.37566	2502.38
67.9041	3.01303	2503.01
67.9543	3.91993	2503.92
68.0045	4.11975	2504.12
68.0548	4.50909	2504.51
68.105	3.8428	2503.84
68.1552	3.99576	2504
68.2054	3.69224	2503.69
68.2556	1.72338	2501.72
68.3058	2.40264	2502.4
68.356	2.998	2503
68.4062	3.48022	2503.48
68.4564	3.09511	2503.1
68.5066	2.26905	2502.27
68.5569	2.42007	2502.42
68.6071	1.94694	2501.95
68.6573	3.32113	2503.32
68.7075	2.50563	2502.51
68.7577	1.95528	2501.96
68.8079	2.46044	2502.46
68.8581	2.26728	2502.27
68.9083	1.2114	2501.21
68.9585	1.02964	2501.03
69.0087	0.940395	2500.94
69.059	0.85965	2500.86
69.1092	0.554666	2500.55
69.1594	1.97038	2501.97
69.2096	2.43268	2502.43
69.2598	3.94321	2503.94
69.31	3.90738	2503.91
69.3602	4.41813	2504.42
69.4104	4.20541	2504.21
69.4606	4.2689	2504.27
69.5108	3.24725	2503.25
69.5611	1.96665	2501.97
69.6113	0.663221	2500.66
69.6615	0.616105	2500.62
69.7117	0.496145	2500.5
69.7619	0.980424	2500.98
69.8121	1.06771	2501.07
69.8623	1.58901	2501.59
69.9125	2.04828	2502.05
69.9627	2.7982	2502.8
70.013	2.82721	2502.83
70.0632	3.00578	2503.01
70.1134	2.42946	2502.43
70.1636	2.49768	2502.5
70.2138	2.51673	2502.52
70.264	2.62562	2502.63
70.3142	2.71958	2502.72
70.3644	2.72734	2502.73
70.4146	3.53043	2503.53
70.4648	3.91127	2503.91
70.5151	2.8095	2502.81
70.5653	1.64751	2501.65
70.6155	1.04374	2501.04
70.6657	0.914313	2500.91
70.7159	1.56662	2501.57
70.7661	1.71363	2501.71
70.8163	1.73669	2501.74
70.8665	1.57448	2501.57
70.9167	2.42638	2502.43
70.9669	1.48571	2501.49
71.0172	1.06223	2501.06
71.0674	0.531435	2500.53
71.1176	0.752384	2500.75
71.1678	0.828374	2500.83
71.218	1.23301	2501.23
71.2682	1.0186	2501.02
71.3184	1.61542	2501.62
71.3686	2.04835	2502.05
71.4188	2.22134	2502.22
71.469	2.62561	2502.63
71.5193	3.63085	2503.63
71.5695	3.89757	2503.9
71.6197	4.36339	2504.36
71.6699	4.30802	2504.31
71.7201	4.54087	2504.54
71.7703	3.49203	2503.49
71.8205	2.94156	2502.94
71.8707	1.89102	2501.89
71.9209	0.625955	2500.63
71.9711	0.866086	2500.87
72.0214	0.571665	2500.57
72.0716	0.650205	2500.65
72.1218	1.45949	2501.46
72.172	2.3228	2502.32
72.2222	3.31541	2503.32
72.2724	3.73813	2503.74
72.3226	3.56014	2503.56
72.3728	3.6836	2503.68
72.423	3.45935	2503.46
72.4733	3.49637	2503.5
72.5235	3.43602	2503.44
72.5737	2.40685	2502.41
72.6239	2.76535	2502.77
72.6741	1.79931	2501.8
72.7243	1.42537	2501.43
72.7745	1.48048	2501.48
72.8247	1.4353	2501.44
72.8749	0.900742	2500.9
72.9251	1.24747	2501.25
72.9754	1.69108	2501.69
73.0256	2.26131	2502.26
73.0758	1.84148	2501.84
73.126	2.92988	2502.93
73.1762	2.2302	2502.23
73.2264	2.77166	2502.77
73.2766	3.0328	2503.03
73.3268	3.74532	2503.75
73.377	3.92584	2503.93
73.4272	4.08402	2504.08
73.4775	4.22533	2504.23
73.5277	4.55907	2504.56
73.5779	3.69064	2503.69
73.6281	4.00968	2504.01
73.6783	2.74425	2502.74
73.7285	2.13709	2502.14
73.7787	1.72551	2501.73
73.8289	2.25823	2502.26
73.8791	3.20519	2503.21
73.9293	2.31005	2502.31
73.9796	2.66285	2502.66
74.0298	2.94231	2502.94
74.08	3.10669	2503.11
74.1302	4.20286	2504.2
74.1804	4.39515	2504.4
74.2306	4.79809	2504.8
74.2808	5.68677	2505.69
74.331	6.48222	2506.48
74.3812	6.66213	2506.66
74.4314	5.41807	2505.42
74.4817	5.02604	2505.03
74.5319	4.36473	2504.36
74.5821	3.54049	2503.54
74.6323	3.17456	2503.17
74.6825	2.73664	2502.74
74.7327	2.93573	2502.94
74.7829	2.84588	2502.85
74.8331	2.25183	2502.25
74.8833	2.5483	2502.55
74.9335	3.02772	2503.03
74.9838	3.47242	2503.47
75.034	3.57985	2503.58
75.0842	4.38938	2504.39
75.1344	4.83748	2504.84
75.1846	3.93773	2503.94
75.2348	4.60557	2504.61
75.285	4.45842	2504.46
75.3352	3.96623	2503.97
75.3854	4.38871	2504.39
75.4357	4.5736	2504.57
75.4859	4.13022	2504.13
75.5361	3.31836	2503.32
75.5863	3.01908	2503.02
75.6365	2.92644	2502.93
75.6867	2.0506	2502.05
75.7369	2.22785	2502.23
75.7871	1.89263	2501.89
75.8373	2.47841	2502.48
75.8875	3.18935	2503.19
75.9378	3.52358	2503.52
75.988	3.53	2503.53
76.0382	3.16529	2503.17
76.0884	3.71646	2503.72
76.1386	4.42643	2504.43
76.1888	4.42327	2504.42
76.239	3.73039	2503.73
76.2892	2.717	2502.72
76.3394	2.36382	2502.36
76.3896	1.66074	2501.66
76.4399	1.15058	2501.15
76.4901	1.52329	2501.52
76.5403	2.78457	2502.78
76.5905	4.45584	2504.46
76.6407	5.03397	2505.03
76.6909	5.64779	2505.65
76.7411	5.61548	2505.62
76.7913	4.33051	2504.33
76.8415	3.59344	2503.59
76.8917	3.32986	2503.33
76.942	3.57412	2503.57
76.9922	4.19024	2504.19
77.0424	5.53711	2505.54
77.0926	5.92997	2505.93
77.1428	4.96539	2504.97
77.193	4.40885	2504.41
77.2432	3.15508	2503.16
77.2934	2.45929	2502.46
77.3436	2.19935	2502.2
77.3938	2.44203	2502.44
77.4441	3.53006	2503.53
77.4943	4.38876	2504.39
77.5445	5.39436	2505.39
77.5947	4.97052	2504.97
77.6449	4.67549	2504.68
77.6951	4.76544	2504.77
77.7453	4.4295	2504.43
77.7955	5.30179	2505.3
77.8457	5.11992	2505.12
77.896	5.90613	2505.91
77.9462	5.74125	2505.74
77.9964	5.41502	2505.42
78.0466	4.9283	2504.93
78.0968	4.54197	2504.54
78.147	3.84715	2503.85
78.1972	3.78644	2503.79
78.2474	3.74551	2503.75
78.2976	4.08763	2504.09
78.3478	3.80425	2503.8
78.3981	4.47987	2504.48
78.4483	3.7275	2503.73
78.4985	3.858	2503.86
78.5487	3.98996	2503.99
78.5989	4.59589	2504.6
78.6491	4.3056	2504.31
78.6993	5.61969	2505.62
78.7495	5.32005	2505.32
78.7997	5.90352	2505.9
78.8499	6.12787	2506.13
78.9002	6.38038	2506.38
78.9504	5.55276	2505.55
79.0006	4.79383	2504.79
79.0508	3.79529	2503.8
79.101	3.00707	2503.01
79.1512	1.39898	2501.4
