# Supplementary material for: Caucasian and Egyptian chitosan/propolis nanocomposites inhibit deformed wing virus in Apis mellifera L. cell lines
Source: Sci Rep. 2026 Jun 4;16:17333. doi: 10.1038/s41598-026-54534-9 (PMC13237102; doi:10.1038/s41598-026-54534-9)
Supplement: Supplementary file 3 — Supplementary Information 3. [file 41598_2026_54534_MOESM3_ESM.xls]

## Sheet: RT-qPCR
		Type of treatment	Ct of DWV
		untreated	22.72
		Chitosan treat.	27.38
		Nano-Chitosan particles	27.28
		Egy. extract Nano propolis	29.16
		Cocas. extract Nano propolis	31.24

## Sheet: Melt curve data
Sample Group:	Default		Show channel:
Smoothing:	ON		Ch 1	No
Smoothing window:	9		Ch 2	No
Low limit	63.5		Ch 3	No
High limit	91.5		Ch 4	No
Max # of peaks:	1		Ch 5	Yes
Peak threshold:	10
Temp	Channel	A1	A2	A3	A4	A5	A6	A7	A8	B1	B2	B3	B4	B5	B6	B7	B8	C1	C2	C3	C4	C5	C6	C7	C8
60	5	835.33	2472.51	3009.84	2890.01	4175.72	3491.9	3887.88	46.99	17.24	16.14	19.22	17.79	20.29	26.66	15.07	14.54	23.75	14.02	13.51	19.84	25.86	15.86	15.73	35.83
60.2	5	926.62	2738.95	3256.76	3145.25	4525.32	3755.64	4116.22	47.14	17	16.18	19.25	18.34	20.2	26.7	14.81	14.13	24.06	14.48	13.59	20.67	26.37	15.88	15.53	35.82
60.4	5	1002.19	2957.58	3458.22	3353.65	4810.46	3970.43	4301.53	47.26	16.82	16.21	19.24	18.69	20.08	26.71	14.61	13.78	24.32	14.81	13.64	21.3	26.74	15.84	15.36	35.8
60.6	5	1062.03	3128.42	3614.2	3515.21	5031.13	4136.28	4443.82	47.35	16.69	16.24	19.2	18.85	19.94	26.68	14.47	13.49	24.52	15.01	13.68	21.71	26.96	15.73	15.2	35.75
60.8	5	1106.14	3251.47	3724.7	3629.92	5187.33	4253.2	4543.09	47.42	16.61	16.26	19.11	18.82	19.78	26.6	14.41	13.26	24.67	15.08	13.69	21.92	27.04	15.55	15.06	35.69
61	5	1122.05	3288.2	3755.76	3663.72	5226.25	4284.57	4568.12	47.7	16.99	16.46	19.07	18.46	19.6	26.62	14.54	13.27	24.78	15.03	13.91	21.94	26.94	15.09	15.01	35.48
61.2	5	1131.05	3304.59	3764.83	3672.95	5237.72	4290.68	4568.96	47.68	16.97	16.36	19.02	18.05	19.21	26.4	14.63	13.13	24.84	14.66	13.96	21.36	26.77	14.7	14.93	35.31
61.4	5	1140.15	3319.3	3771.42	3678.53	5253.41	4294.93	4567.35	47.21	16.63	16.29	18.79	17.68	19.14	26.05	14.45	13.01	24.63	14.53	13.89	21.27	26.4	14.73	15.12	35.57
61.6	5	1145.11	3323.73	3769.7	3676.42	5257.91	4289.87	4557.39	46.4	16.51	15.66	18.44	17.2	19.01	25.71	14.36	12.8	24.63	14.22	13.58	21.11	25.84	14.84	14.83	35.28
61.8	5	1149.9	3329.37	3768.77	3672.5	5261.14	4288.68	4548.78	45.21	15.78	15.29	17.93	16.9	18.7	25.18	14.15	12.35	24.39	13.72	13.16	21.05	25.37	14.78	14.72	35
62	5	1152.42	3329.41	3760.97	3664.2	5256.42	4277.93	4533.56	44.47	15.33	14.89	17.82	16.86	18.27	25.15	13.96	12.52	23.93	13.37	12.6	20.7	24.81	14.51	14.34	34.51
62.2	5	1155.1	3327.05	3755.34	3656.75	5248.6	4269.72	4517.08	43.71	15.14	14.75	17.63	16.85	18.22	25.29	13.52	12.47	23.22	13.41	12.61	20.7	24.78	14.32	14.14	34.01
62.4	5	1155.88	3321.59	3748.09	3642.71	5237.7	4256.35	4500.65	43.82	15.38	14.83	17.57	16.86	18.27	25.27	13.41	12.67	22.57	13.2	12.45	20.63	24.55	13.99	14.19	33.45
62.6	5	1154.82	3315.33	3736.17	3630	5217.96	4240.3	4484.4	43.95	15.25	15.17	17.39	16.85	18.22	25.19	13.43	12.65	22.19	13.06	12.09	20.44	24.29	13.87	14.3	33.62
62.8	5	1152.52	3308.47	3721.66	3614.37	5197.76	4220.87	4467.25	43.85	14.64	15.22	17.53	16.78	18.12	24.9	13.5	12.5	21.74	12.86	12.2	20.04	24.14	13.76	14.61	33.31
63	5	1149.85	3300.32	3707.66	3600.79	5181.05	4203.15	4449.25	43.59	14.41	15.56	17.61	16.88	18.17	24.61	13.45	12.23	21.61	12.7	12.27	20.06	23.8	13.86	14.8	33.78
63.2	5	1146.38	3289.75	3694.38	3588.85	5157.89	4183.78	4431.25	43.11	14.17	15.28	17.61	16.78	18.24	24.56	13.65	12.01	21.45	12.43	12.21	19.95	23.39	13.87	14.72	33.28
63.4	5	1143.51	3278.44	3679.05	3575.95	5138.78	4166.73	4415.51	42.9	14.02	14.99	17.43	16.64	18.07	24.26	13.68	11.76	21.75	12.14	12.25	19.92	23.03	13.35	14.26	33.24
63.6	5	1140.62	3265.39	3662.07	3562.02	5121.21	4147.56	4400.01	43.12	13.9	14.76	17.59	16.59	17.48	23.9	13.63	12	21.67	12.07	11.91	19.59	22.95	13.04	13.73	32.79
63.8	5	1137.84	3253.14	3647.95	3548.06	5102.05	4130.39	4381.59	42.81	14.02	14.67	17.67	16.59	17.25	23.86	13.47	11.98	21.67	12.13	11.75	19.4	23.06	12.99	13.43	31.89
64	5	1134.17	3238.39	3633.06	3528.45	5081.14	4110.3	4361.74	43.01	14.44	14.36	17.46	16.5	16.9	23.69	13.48	12.32	22.25	12.16	11.84	19.19	23.33	13.15	13.46	31.19
64.2	5	1130.35	3222.03	3618.26	3513.5	5059.62	4087.85	4340.69	42.93	14.14	14.11	17.09	16.44	16.82	23.44	13.26	12.31	22.56	12.38	11.49	18.98	23.49	13	13.43	31.04
64.4	5	1126.14	3206.16	3599.92	3497.52	5036.32	4068.89	4318.99	42.03	13.63	13.89	16.99	16.14	16.78	23.28	13.01	12.05	22.4	12.7	11.68	18.97	23.56	12.66	13.54	30.66
64.6	5	1120.47	3189.59	3582.72	3480.31	5009.56	4049.17	4296.44	41.48	13.58	13.75	16.71	16.07	16.96	22.96	13.06	11.81	21.96	12.68	11.74	18.95	23.4	12.68	13.59	31.03
64.8	5	1115.2	3170.64	3562.05	3465.05	4981.92	4029.69	4273.29	41.09	13.83	13.34	16.45	15.66	16.99	23	13.22	11.62	21.53	12.66	11.74	19.08	23.09	12.62	13.58	31.03
65	5	1109.21	3150.2	3538.4	3447.41	4955.71	4008.57	4251.84	40.62	14.16	12.85	16.21	15.14	16.89	22.62	12.97	11.58	21.48	12.34	11.53	19.05	22.64	12.35	13.35	31.04
65.2	5	1102.74	3132.19	3517.06	3429.58	4930.68	3985.2	4233.99	40.34	14.16	12.71	16.12	14.72	16.5	22.13	12.53	11.28	21.08	12.11	11.34	18.68	22.39	12.21	13	30.9
65.4	5	1095.3	3114.36	3495.56	3410.34	4903.98	3962.08	4213.87	39.55	13.87	12.75	16.2	14.72	16.15	22.1	12.38	11.06	20.98	11.97	10.97	18.08	22.09	12.04	12.61	30.51
65.6	5	1087.39	3094.32	3475.22	3391.15	4875.21	3937.08	4193.79	39.72	13.77	12.62	15.89	14.5	15.76	21.78	12.15	11.17	20.74	11.68	11.14	17.98	22.04	12.02	12.3	29.95
65.8	5	1081.38	3073.16	3455.28	3372.5	4847.14	3912.53	4171.89	39.57	13.48	12.63	15.72	14.39	15.75	21.6	11.71	11.01	20.86	11.93	10.98	17.68	22.17	11.81	11.95	29.72
66	5	1074.95	3053.67	3434.28	3352.8	4820.08	3893.35	4150.9	38.72	12.92	12.68	15.45	14.36	15.75	21.53	11.61	10.82	20.46	12.03	11.06	17.79	21.8	11.95	11.91	29.56
66.2	5	1067.34	3032.77	3413.14	3330.56	4790.98	3870.87	4126.04	38.34	12.67	12.5	15.09	14.26	15.86	21.19	11.75	10.83	19.9	11.87	11.08	17.91	21.67	12.31	12.06	29.61
66.4	5	1061.1	3012.48	3387.72	3308.9	4762.04	3847.41	4100.63	38.58	12.84	12.43	14.99	14.31	15.76	20.82	11.87	10.7	19.51	11.57	11.01	18.05	21.36	12.29	12.13	29.62
66.6	5	1053.74	2989.76	3361.42	3284.63	4731.73	3821.67	4076	38.51	13.04	12.05	14.66	14.29	15.42	20.77	11.61	10.64	19.06	11.25	10.56	17.88	20.61	12.29	12.22	29.48
66.8	5	1045.68	2968.25	3338.43	3260.92	4701.42	3792.07	4052.53	38.36	12.95	11.82	14.48	14.27	15.12	20.26	11.45	10.22	18.94	10.77	10.39	17.53	20.22	12.06	12.29	28.89
67	5	1036.74	2945.41	3314.79	3239.92	4665.92	3764.28	4030.27	38.03	12.96	12.02	14.24	14.38	14.95	19.92	11.34	9.85	18.96	10.35	9.84	17.05	19.93	11.53	11.71	28.56
67.2	5	1027.46	2921.06	3293.41	3220.48	4631.53	3735.59	4007.14	38.2	12.85	12	14.21	14.16	14.6	19.82	11.11	9.6	19.04	10.12	9.95	17.16	19.87	11.18	11.7	27.95
67.4	5	1019.49	2897.5	3266.88	3200.02	4596.41	3709.24	3982.77	37.77	13	12.28	14.22	14.01	14.74	19.78	11.03	9.54	19.48	10.25	10.05	16.91	20.38	11.05	11.82	27.68
67.6	5	1010.04	2875.19	3240.83	3177.37	4564.22	3682.41	3956.67	37.12	12.6	12.75	14.39	13.74	15.03	20.02	11.32	9.67	19.22	10.42	10.07	16.83	20.34	11.17	11.85	27.25
67.8	5	999.4	2850.55	3213.18	3152.77	4529.14	3654.46	3928.22	36.37	12.62	12.96	14.46	13.51	14.87	19.93	11.32	9.79	19.42	10.33	10.08	16.72	20.22	11.22	11.73	27.25
68	5	989.24	2826.56	3187.85	3128.22	4492.03	3623.74	3900.94	36.03	12.73	13.05	14.92	13.58	14.91	20.17	11.45	9.87	19.41	10.39	10.15	16.5	20.18	11.06	11.52	27.2
68.2	5	978.1	2802.38	3159.91	3101.53	4454.92	3592.53	3871.5	35.81	12.74	12.79	14.8	13.46	14.59	20.13	11.49	9.99	19	10.61	10.11	16.41	19.8	11.21	11.56	27.3
68.4	5	965.75	2774.88	3132.21	3072.17	4415.66	3559.2	3843.32	35.18	12.69	12.54	14.45	13.29	14.38	19.51	11.33	9.95	19.29	10.56	10	16.35	19.35	10.92	11.24	26.74
68.6	5	952.33	2746.51	3102.8	3045.06	4371.17	3527.1	3814.39	34.88	12.66	12.07	14.11	12.95	14.12	19.28	11.06	9.51	19.32	10.21	9.91	16.17	19.14	10.5	10.48	26.85
68.8	5	940.14	2715.72	3072.51	3015.2	4326.42	3493.1	3786.46	34.79	12.43	11.49	14.02	12.59	13.65	19.04	10.56	9.16	18.97	10.11	9.95	16.1	18.98	10.02	10.21	26.5
69	5	928.43	2684.42	3035.8	2983.19	4277.04	3456.57	3758.07	34.7	12.43	11.24	13.77	12.75	13.79	18.93	10.53	9.33	18.53	10.1	9.88	15.79	19.23	9.79	10.42	26.31
69.2	5	915.87	2651.87	2999.41	2949.32	4227.26	3420.21	3724.82	34.81	11.96	11.17	13.76	12.77	13.7	18.86	10.55	9.37	17.92	9.85	9.51	15.37	18.56	9.85	10.34	25.94
69.4	5	901.92	2617.55	2960.36	2910.69	4172.68	3381.14	3692.95	34.75	11.6	10.8	13.61	12.86	13.47	18.8	10.43	9.24	17.45	9.53	9.44	15.13	18.26	9.91	10.32	25.85
69.6	5	886.94	2581.63	2919.39	2872.17	4112.87	3340.65	3656.71	34.92	11.97	10.61	13.6	12.9	13.52	18.93	10.27	9.14	17.08	9.11	9.36	14.59	18.15	9.63	10.27	25.74
69.8	5	869.36	2543.44	2875.34	2830.54	4050.63	3298.78	3617.27	34.6	12.13	10.79	13.04	12.55	13.59	18.52	10.24	8.76	16.1	9.04	9.26	14.48	18.04	9.7	10.43	25.76
70	5	849.22	2501.29	2831.24	2787.37	3988.37	3253.46	3578.03	34	12.14	10.93	12.71	12.13	13.42	18.22	9.74	8.58	15.95	8.86	9.16	14.16	17.87	9.27	9.96	25.75
70.2	5	826.27	2454.15	2787.75	2743.66	3922.15	3204.29	3534.93	33.5	12.13	11	12.79	11.56	13.15	18.13	9.67	8.14	15.65	8.75	9.11	14.1	18.06	9.2	9.57	25.73
70.4	5	801.07	2399.26	2743.78	2694.68	3849.3	3149.7	3493.41	32.82	11.83	11.19	12.8	11.3	12.86	17.88	9.43	8.22	15.45	8.73	8.88	13.73	18.17	8.99	9.11	25.33
70.6	5	771.72	2336.56	2693.58	2637.04	3768.44	3087.78	3446.38	32.45	11.33	11.6	12.56	11.51	12.57	17.82	9.5	8.51	15.7	9.1	8.41	13.82	18.12	9.1	9.32	24.7
70.8	5	737.78	2261.44	2637.71	2569.91	3673.27	3015.87	3391.47	31.99	10.92	11.63	12.44	11.24	12.2	17.37	9.49	8.39	16.05	9.08	8.1	14.03	17.37	9.54	9.41	23.99
71	5	699.99	2170.34	2571.32	2485.34	3559.82	2930.06	3330.02	31.7	10.77	11.03	12.27	11.11	12.01	17.12	9.48	8.41	16.09	9.2	7.95	13.99	16.94	9.63	9.8	23.55
71.2	5	658.99	2059.95	2493.7	2387.27	3426.32	2836.42	3256.21	31.51	11.05	10.45	11.81	10.88	11.98	16.87	9.31	8.28	15.89	8.81	7.77	13.5	16.32	9.19	9.73	23.22
71.4	5	617.79	1935.82	2410.1	2277.69	3278.04	2736.45	3174.78	31.45	10.57	9.93	11.09	10.42	11.85	16.53	9.02	7.83	15.02	8.62	7.77	13.23	16.04	9.06	9.84	22.85
71.6	5	580.5	1805.44	2323.72	2159.86	3120.52	2636.61	3084.09	31.53	10.14	9.27	11.08	10.18	11.65	16.38	8.58	7.6	14.82	8.6	7.69	12.51	15.95	8.79	9.51	22.66
71.8	5	548.45	1676.43	2237.01	2039.84	2959.96	2540.97	2989.56	31.38	10.08	9.16	11.14	9.93	11.37	16.27	8.55	7.71	14.41	8.58	7.59	11.9	15.9	8.65	9.18	22.43
72	5	523.04	1560.59	2155.54	1924.24	2809.08	2459.04	2899.29	30.99	9.8	9.18	11.17	9.95	11.28	16.14	8.74	7.96	14.37	8.4	7.61	11.16	15.86	8.4	8.68	22.37
72.2	5	502.95	1465.42	2083.33	1818.17	2674.92	2391.2	2815.83	30.68	9.74	9.33	10.88	10.06	10.85	15.95	8.63	8.02	14.19	8.48	7.46	11.4	15.64	8.34	8.73	21.92
72.4	5	487.21	1389.54	2021.63	1730.32	2558.55	2334.27	2745.32	30.42	9.85	9.27	10.56	9.72	10.72	15.52	8.65	7.85	14.14	8.22	7.47	11.42	15.15	8.37	8.59	21.86
72.6	5	474.32	1332.55	1969.06	1658.64	2463.01	2286.25	2685.79	29.9	10.28	8.98	10.41	9.64	10.67	15.02	8.64	7.83	14.29	8.14	7.13	11.3	14.78	8.27	8.54	22.17
72.8	5	462.42	1289.49	1925.2	1603.06	2386.44	2244.82	2635.96	29.45	10.48	8.8	10.27	9.25	10.64	14.7	8.25	7.51	14.14	7.7	7.22	11.09	14.48	8.09	8.65	22.01
73	5	451.87	1256.59	1887.39	1559.31	2326.43	2207.97	2593.86	29.43	10.07	8.73	10.03	9.21	10.5	14.27	8.09	7.45	14.12	7.53	7.44	10.93	14.44	7.99	8.93	21.76
73.2	5	441.97	1228.99	1854.08	1522.18	2272.41	2172.9	2554.09	29.06	9.52	8.38	10.12	9.22	10.52	14.22	8.06	7.19	14.49	7.73	7.5	10.79	14.38	7.91	8.84	21.62
73.4	5	431.97	1203.31	1819.8	1487.88	2223.75	2134.91	2514.76	28.16	9.59	8.53	10.23	9.24	10.36	14.29	8.03	7.38	14.28	7.71	7.18	10.37	14.04	7.8	8.48	21.77
73.6	5	422.51	1179.73	1789.58	1453.33	2178.09	2097	2476.22	27.67	9.86	8.44	10.21	9.44	10.25	14.36	8.03	7.27	14.07	7.61	7.21	10.21	13.67	7.51	8.01	21.67
73.8	5	411.89	1157	1759.11	1418.69	2132.94	2057.94	2438.46	27.34	9.79	8.07	9.88	9.24	9.65	14.74	7.69	7.14	13.58	7.38	7.11	10.65	13.35	7.32	8	21.27
74	5	400.42	1132.54	1727.86	1385.75	2087.27	2018.25	2403.46	27.26	9.47	7.81	9.64	8.9	9.41	14.87	7.95	7	13.19	7.76	6.93	10.69	13.01	7.25	7.59	20.77
74.2	5	388.36	1109.15	1694.76	1351.61	2039.11	1975.76	2365.31	27.15	9.52	7.49	9.88	8.57	9.25	14.69	7.83	6.69	12.76	7.78	6.82	10.6	12.98	7.45	7.31	20.71
74.4	5	374.51	1085.26	1660.89	1315.86	1989.01	1931.28	2325.34	27.1	9.33	7.31	10.09	8.15	9.15	14.48	7.48	6.5	12.76	7.69	6.97	10.55	12.93	7.56	7.45	19.8
74.6	5	360.06	1060.27	1624.15	1278.53	1939.12	1884.34	2283.47	27.12	8.83	7.39	9.63	7.92	9.02	13.96	7.35	6.74	13.15	7.64	7.22	10.5	12.99	7.63	7.49	19.46
74.8	5	343.76	1034.76	1585.23	1238.83	1884.81	1835.09	2238.71	27.12	8.49	7.32	9.57	8.02	9.14	13.47	7.31	6.81	13.85	7.62	7.4	10.67	13.38	7.66	7.8	19.16
75	5	325.48	1007.23	1544.27	1195.87	1828.23	1781.7	2190.2	26.36	8.33	7.6	9.38	7.97	8.98	13.1	7.05	6.79	13.61	7.42	7.12	10.26	13.45	7.57	7.73	19.11
75.2	5	306.91	978.86	1501.33	1149.79	1766.71	1723.6	2139.44	26	8.28	7.71	9.1	8.12	8.88	12.88	6.74	6.68	13.33	6.98	6.91	9.9	13.25	7.09	7.7	18.85
75.4	5	288.39	948.83	1455.49	1099.95	1702.33	1664.87	2087.29	25.7	8.17	7.78	8.65	7.77	8.7	13	6.52	6.58	13.15	6.63	6.56	9.72	13.06	6.63	7.73	18.54
75.6	5	272.28	917.42	1408.58	1048.53	1634.64	1604.63	2033.97	25.21	7.73	7.75	8.61	7.79	8.39	13.01	7.03	6.3	12.65	7.01	6.24	9.24	12.69	6.35	7.47	18.28
75.8	5	258.15	885.12	1362.16	996.42	1561.86	1544.52	1976.17	24.35	7.92	7.65	8.68	7.7	8.28	12.89	7.04	6.18	11.87	7.03	5.9	8.4	11.96	6.08	7.03	18.34
76	5	245.94	852.02	1316.38	944.99	1490.35	1485.87	1916.03	23.61	7.69	7.33	8.6	7.61	8.17	12.62	7.09	6.14	11.25	6.9	5.86	7.95	11.2	5.9	6.53	17.78
76.2	5	236.18	818.76	1270.95	896.83	1422.23	1429.36	1858.36	23.24	7.32	7.3	8.2	7.34	7.82	12.32	6.61	6.17	11.16	6.79	6	7.91	10.81	6.06	6.08	17.88
76.4	5	226.91	786.22	1225.81	851.48	1357.09	1374.34	1800.19	23.04	7.26	7.33	8.46	7.48	7.76	12.05	6.32	6.1	11.5	6.96	6.26	8.2	10.98	6.54	6.34	18.1
76.6	5	218.09	753.75	1182.39	810.09	1296.81	1319.33	1740.76	23.02	7.2	7.23	8.14	7.03	7.61	11.99	5.74	5.79	11.33	6.71	6.46	8.2	11.07	6.91	6.34	18.18
76.8	5	208.91	721.23	1136.96	771.05	1238.57	1263.32	1682.91	23.02	7.26	7.15	8.13	7.04	7.59	11.81	5.52	5.78	11.2	6.44	6.47	8.27	11.02	7.11	6.69	17.87
77	5	199.59	689.73	1090.69	732.4	1182.34	1207.77	1624.94	23.31	7.66	6.77	8.3	7.04	7.76	11.71	5.38	5.72	11.15	6.24	6.48	8.27	11.49	7.1	7	17.54
77.2	5	190.18	659.42	1042.97	693.53	1125.52	1150.29	1565.57	23.24	7.51	6.43	8.37	7.21	7.58	11.52	5.77	5.81	11.28	6.31	6.28	7.98	11.64	6.87	7	17.06
77.4	5	179.04	629.34	993.42	654.5	1066.71	1092.8	1502.78	22.78	7.29	5.99	8.23	7.05	7.69	11.04	6.14	5.87	10.88	6.3	6.04	7.61	11.4	6.56	6.95	16.08
77.6	5	166.26	600.87	942.27	615.03	1008.25	1035.03	1438.41	22.66	7	5.75	7.95	6.97	7.4	10.84	6.24	5.77	10.37	5.99	5.87	7.18	11.15	5.88	6.73	15.42
77.8	5	152.13	573.37	888.3	574.2	947.72	977.61	1374.69	22.21	6.6	5.88	7.88	6.86	7.14	10.68	6.07	5.63	10.3	5.96	5.62	7.14	10.91	5.39	6.18	15.11
78	5	138.51	546.19	831.59	532.06	884.5	917.51	1309.04	21.87	6.43	6.06	7.74	6.44	7.05	10.79	5.98	5.2	10.7	6.03	5.51	7.1	10.71	5.2	6.17	15.49
78.2	5	125.36	519.2	773.51	489.91	819.71	857.34	1239.95	22.12	6.48	6.22	7.32	6.08	6.99	10.81	5.63	4.86	10.35	5.72	5.48	6.87	10.3	4.99	5.88	15.67
78.4	5	112.89	490.69	715.43	447.79	753.47	800.02	1171.07	21.63	6.56	6.52	7.22	5.87	6.81	10.6	5.14	4.92	10.13	5.78	5.31	6.56	9.97	4.81	6.15	16.14
78.6	5	102.19	462.02	661.48	405.98	689.37	744.61	1101.57	21.19	6.77	6.38	6.86	6.12	6.62	10.18	4.86	4.87	10.25	6	5.21	6.37	9.77	4.8	5.87	16.15
78.8	5	92.86	433.11	611.87	364.88	627.3	693.44	1033.32	20.5	6.47	6.12	6.44	5.97	6.47	9.87	4.76	4.94	10.58	6	5.08	6.09	9.63	4.92	5.84	15.66
79	5	85.33	404.07	568.36	326.89	569.12	648.12	968.5	20.05	6.26	5.53	6.25	6.08	6.56	9.58	4.91	4.75	10.74	5.9	5.29	6.02	9.55	5.26	5.88	15.07
79.2	5	79.01	375.81	530.31	292.86	516.74	606.55	907.43	19.36	6.31	5.72	6.28	5.88	6.4	9.64	4.91	4.72	10.62	5.7	5.11	5.86	9.33	5.22	5.62	14.73
79.4	5	74.2	348.33	496.05	262.81	468.81	568.55	851.12	18.99	6.43	5.57	6.52	6.06	6.34	9.79	5.01	4.48	10.58	5.48	5.12	5.8	9.24	5.09	5.16	14.39
79.6	5	71.4	321.86	463.49	237.1	425	531.26	798.71	19.04	6.36	5.25	6.54	5.56	6.21	9.74	5.06	4.38	9.99	5.51	4.96	5.5	9.17	5.18	5.35	14.46
79.8	5	69.01	296.87	431.03	216.24	385.51	495.36	748.26	19.29	6	5.55	6.48	5.27	6.22	9.57	5.13	4.3	9.09	5.24	4.94	5.27	9.08	5.29	5.26	14.16
80	5	67.72	273.09	399.86	197.63	351.03	460.5	699.59	19.11	5.77	5.7	6.46	4.97	6.26	9.23	4.69	4.54	8.81	5.15	4.68	5.26	9.09	5.2	5.33	14.22
80.2	5	66.09	250.52	370.79	180.38	322.15	425.2	652	18.87	5.64	5.5	5.8	5.08	5.88	8.77	4.81	4.74	8.37	5.17	4.55	5.3	8.35	4.95	5.06	13.64
80.4	5	64.45	231.01	342.64	164.06	297.58	391.81	605.62	18.8	5.24	5.31	5.62	4.66	5.47	8.63	4.8	4.61	8.43	4.82	4.41	5.27	8.09	4.83	5.02	13.07
80.6	5	63.01	213.79	316.88	149.1	275.38	359.31	562.21	18.78	5.67	4.9	5.33	4.74	5.31	8.32	4.96	4.46	8.82	4.66	4.37	5.29	7.87	4.58	4.82	12.9
80.8	5	61.35	198.91	291.66	135.83	255.05	327.25	520.37	18.45	5.61	4.92	5.24	4.43	5.18	7.98	4.79	4.33	8.76	4.41	4.51	5.28	7.66	4.3	4.75	13.05
81	5	59.74	187.14	267.09	124.23	234.04	296.48	481.23	18.62	6.16	4.91	5.34	4.94	5.11	8.23	4.55	4.07	8.77	4.58	4.6	5.13	7.85	4.09	4.83	13.24
81.2	5	58.82	177.13	241.2	113.06	212.15	266.12	442.46	18.5	6.07	4.77	5.4	4.95	4.83	8.22	4.4	3.94	8.19	4.83	4.4	4.63	7.95	4.19	5.08	13.22
81.4	5	58.25	168.94	213.16	104.12	190.21	237.43	403.66	17.89	5.96	5.12	5.53	5.05	5.14	8.25	4.37	3.99	8.44	5.08	4.65	4.57	8.2	4.44	5.14	13.09
81.6	5	58.29	160.92	184.18	95.91	169.59	209.93	363.92	17.47	5.83	5.18	5.63	5.24	5.37	8.48	4.27	4.32	8.37	5.2	4.48	4.78	8.29	4.47	5.15	12.55
81.8	5	57.75	151.72	156.28	88.21	151.51	184.13	323.26	17.23	5.74	5.31	5.59	5.12	5.43	8.37	4.46	4.78	8.46	5.08	4.36	4.64	7.57	4.33	5.01	12.09
82	5	56.8	140.94	130.02	80.95	136.37	161.18	282.49	16.77	5.21	5.14	5.74	4.71	5.2	8.31	4.42	4.64	9.05	4.84	3.88	4.64	7.11	4.21	4.38	11.59
82.2	5	55.37	127.71	108.15	74.66	124.42	140.71	243.66	16.51	5.17	4.43	5.33	4.4	5.01	7.69	4.27	4.44	9.04	4.66	3.66	4.34	6.7	3.74	3.83	11.37
82.4	5	53.73	112.78	91.18	69.39	114.87	123.18	208	16.28	4.65	4.01	5.05	4.19	4.72	7.24	4.19	4.15	8.89	4.23	3.7	4.1	6.39	3.49	3.68	11.26
82.6	5	52.31	98.07	79.17	65.49	107.51	107.65	176.77	16.02	4.86	4.01	5.12	4.38	4.58	7.19	4.09	3.76	8.21	3.92	3.36	3.94	6.03	3.27	3.63	11.28
82.8	5	51.55	84.31	71.8	61.82	101.45	93.93	149.75	15.63	4.55	3.76	4.82	4.31	4.02	7.01	3.94	3.3	7.39	3.62	2.95	3.67	5.87	3.15	3.73	11.21
83	5	51.04	74	67.22	59.78	95.53	83.32	127.27	15.31	4.35	3.54	4.72	4.48	4.03	6.87	3.77	3.25	7.07	3.9	3.03	3.75	5.95	3.04	3.79	11.15
83.2	5	51.04	66.67	63.5	58.27	88.66	74.18	107.85	14.98	4.5	3.61	4.34	4.52	4.07	7.06	3.84	3.35	6.56	3.7	2.9	3.85	5.79	3.08	3.87	10.89
83.4	5	50.25	62.66	61.62	56.72	82.73	66.59	91.59	15.01	4.51	3.89	4.53	4.31	4.4	6.97	3.96	3.69	6.94	3.44	3.12	3.98	6.02	3.31	4.18	11.07
83.6	5	49.31	60.33	60.01	55.49	76.61	60.92	78.45	14.67	4.65	3.63	4.66	4.1	4.61	7.18	3.72	3.7	7.21	3.34	3.02	4.25	6.29	3.53	4.25	11.19
83.8	5	48.2	58.71	58.46	54.32	71.35	56.64	68.55	14.77	4.95	3.31	4.54	3.82	4.75	7.18	3.71	3.81	6.8	3.23	3.19	3.86	6.42	3.71	4.19	10.67
84	5	47.12	57.68	57.27	53.27	66.9	54.03	60.89	14.57	4.65	3.17	4.39	3.5	4.51	6.87	3.67	3.6	6.73	3.19	3.43	3.38	6.35	3.74	3.79	10.04
84.2	5	46.3	57.03	56.05	52.21	63.23	52.58	56.13	14.34	4.78	3.47	4.43	3.37	4.38	6.63	3.56	3.49	6.43	3.35	3.46	3.29	6.02	3.66	3.69	9.42
84.4	5	45.28	55.75	55.14	50.68	60.97	51.13	53.17	14.09	4.7	3.43	4.08	3.11	3.87	6.3	3.51	3.42	6.03	3.45	3.06	3.09	5.98	3.44	3.63	8.86
84.6	5	44.04	54.71	53.8	49.28	58.73	50.08	51.05	13.66	4.29	3.5	4.01	3.24	3.47	5.86	3.55	3.45	5.49	3.88	2.66	3.13	5.71	3.09	3.48	8.46
84.8	5	42.75	53.08	51.75	47.67	57.04	49.13	49.49	12.95	3.92	3.43	3.75	3.29	3.19	5.56	3.35	3.16	5.49	3.82	2.35	3.2	5.18	2.9	3.19	8.43
85	5	41.25	52.07	50.65	46.42	55.9	48.63	48.52	12.31	3.34	3.62	3.8	3.34	3.16	5.55	3.25	3.18	5.71	3.81	2.27	3.27	5.21	2.7	3.44	8.42
85.2	5	41.05	50.88	49.73	45.75	54.32	47.97	47.73	11.84	3.61	3.71	3.94	3.35	3.27	5.65	3.07	3.08	5.56	3.62	2.22	3.47	4.99	2.71	3.34	8.41
85.4	5	40.31	49.58	48.27	44.91	53.26	46.6	46.91	11.57	3.92	3.53	3.83	3.41	3.38	5.73	3	2.87	5.24	3.26	2.09	3.28	4.84	2.53	3.06	8.06
85.6	5	39.99	48.67	47.3	43.91	52.3	45.72	45.78	11.04	4.21	3.26	3.8	3.48	3.3	5.55	2.65	2.63	5.24	3.38	2.44	2.92	4.76	2.58	2.89	8.01
85.8	5	39.53	47.92	46	42.64	50.72	44.77	45.32	11.2	4.8	3.05	4.02	3.5	3.35	5.85	2.59	2.68	5.35	3.38	2.7	2.9	4.57	2.57	3.02	7.43
86	5	38.41	46.36	44.83	41.4	49.5	43.02	44.32	11.17	5.19	2.7	4.06	3.3	3.38	6.17	2.8	2.69	5.32	3.27	2.9	2.68	4.59	2.33	2.99	7.49
86.2	5	37.05	45.24	44.02	40.22	48.16	41.23	42.92	11.25	4.89	2.27	3.91	3.08	3.12	6.03	2.77	2.49	5.36	3.28	2.85	2.68	4.85	2.6	3.05	7.57
86.4	5	35.94	43.97	42.9	38.98	47.43	40.07	41.61	11.47	4.5	2.07	3.69	2.79	3.15	5.7	2.73	2.21	5.34	3.21	2.81	2.4	4.99	2.62	2.88	7.59
86.6	5	34.89	42.59	42.09	38.58	46	39.01	40.39	11.01	3.58	2.3	3.36	2.47	3.22	5.39	2.54	2.05	5.06	3	2.73	2.16	4.96	2.51	2.7	7.26
86.8	5	34.35	41.54	40.84	37.83	44.44	37.58	39.06	10.73	3.4	2.73	3.19	2.22	3.38	5.1	2.54	2.05	4.88	2.84	2.99	2.41	4.94	2.37	2.56	7.25
87	5	33.99	40.7	39.41	36.39	43.93	36.77	38.18	10.61	3.33	2.74	2.81	2.29	3.49	4.73	2.45	1.87	4.97	2.74	2.72	2.34	5.05	2.23	2.45	7.35
87.2	5	33.28	39.3	38.33	34.72	43.31	36.16	37.03	10.02	3.56	3.02	2.81	2.62	3.59	4.62	2.41	2.12	4.51	2.94	2.55	2.37	4.79	2.41	2.63	7.29
87.4	5	32.53	38.26	37.05	34.04	42.66	35.44	36.25	10.39	3.83	2.92	3.18	2.72	3.51	4.71	2.4	2.55	4.44	3.06	2.68	2.56	4.58	2.18	2.79	6.76
87.6	5	31.44	36.61	35.82	33.48	41.46	34.53	35	10.67	3.86	2.68	3.36	2.49	3.4	4.79	2.52	2.69	4.34	3.08	2.66	2.69	4.42	1.99	2.87	6.82
87.8	5	30.49	35.08	35.2	32.09	39.61	33.72	34.2	10.96	3.79	2.21	3.34	2.41	3.08	4.61	2.43	2.75	4.44	2.72	2.38	2.74	4.5	2.23	2.69	6.74
88	5	29.53	34.16	34.36	30.72	37.88	32.94	32.83	10.98	3.86	2.24	3.41	2.32	3.01	4.39	2.58	2.47	3.79	2.48	2.22	2.43	4.2	2.03	2.68	6.55
88.2	5	28.12	32.64	33.28	30.11	35.37	31.71	31.66	10.24	3.4	2.16	3.26	2.1	2.86	3.95	2.21	2.04	3.58	2.05	1.8	2.15	3.61	1.59	2.38	6.2
88.4	5	26.97	31.72	31.43	29.17	33.68	29.99	30.13	9.74	3.72	2.2	3.03	2.25	2.78	4.08	2.05	1.95	3.23	1.92	2.08	1.96	3.27	1.23	2.29	6.04
88.6	5	26.01	31.1	29.94	27.99	32.56	28.95	28.94	9.32	3.55	2.04	2.5	2.46	2.45	4.02	2.07	1.71	2.86	1.83	1.75	1.58	3.04	1.25	2.01	5.69
88.8	5	25.05	30.26	29.28	27.11	32.25	27.6	27.65	8.46	3.1	2.16	2.38	2.46	2.4	3.97	1.81	1.79	2.61	2.01	1.96	1.72	2.74	1.25	1.94	5.41
89	5	23.98	29.93	28.43	27.1	32.06	26.57	26.72	7.87	2.93	2.08	2.19	2.29	2.17	3.95	1.81	1.81	2.64	2.3	2.01	1.74	2.83	1.18	1.89	4.83
89.2	5	22.81	28.72	27.39	26.84	31.13	25.52	25.69	8.08	2.65	1.91	2.12	1.89	2.28	3.86	1.76	1.72	2.95	2.68	1.87	1.92	2.85	1.61	1.96	4.83
89.4	5	22.23	27.78	26.54	25.43	30.02	24.6	25.05	7.7	2.62	1.97	1.9	1.96	2.12	3.55	1.68	1.58	3.26	2.45	1.59	1.77	2.94	1.79	1.77	4.81
89.6	5	21.36	27.34	25.58	24.16	28.79	23.6	24.44	7.64	2.37	2.12	1.95	1.75	2.06	3.19	1.79	1.34	3.26	2.67	1.46	1.66	2.73	1.79	2.01	4.97
89.8	5	20.77	26.19	24.78	23.1	27.05	22.49	23.91	7.25	2.07	2.11	1.82	1.39	2.04	2.86	1.75	1.42	3.37	2.47	1.15	1.45	2.67	1.53	1.9	4.99
90	5	20.44	25.08	23.81	22.11	25.73	21.55	22.74	7.44	2.06	1.9	1.72	1.52	2.02	3.09	1.62	1.39	2.95	2.21	1.27	1.41	2.89	1.15	1.88	4.89
90.2	5	19.82	23.83	22.92	21.24	23.85	20.5	21.97	7.62	1.93	1.42	1.72	1.52	1.62	3	1.66	1.37	2.46	1.9	1.3	1.71	2.85	1.19	1.81	4.91
90.4	5	19.14	22.98	22.68	19.92	22.6	19.63	21.35	6.92	1.92	1.25	1.77	1.33	1.65	2.97	1.54	1.45	2.79	1.68	1.76	1.88	2.52	0.93	1.91	4.79
90.6	5	17.56	21.69	21.67	18.68	21.05	18.89	20.45	6.34	2.42	1.38	1.82	1.38	1.41	3.15	1.62	1.44	2.55	1.63	1.46	1.98	2.69	0.85	1.86	4.35
90.8	5	16.43	20.36	20.59	17.73	19.66	18.25	19.39	6.66	2.54	1.17	2.18	1.1	1.5	3.15	1.43	1.29	2.36	1.7	1.65	2.01	2.7	1.09	1.56	4.21
91	5	15.96	19.52	19.33	16.49	18.56	17.59	18.18	6.33	2.66	1.36	1.97	1.43	1.02	2.87	1.45	1.06	2.01	1.43	1.4	1.89	2.48	1.16	1.17	3.98
91.2	5	15.68	18.83	18.23	15.6	17.7	16.52	17.4	6.31	2.28	1.32	1.75	1.67	0.93	2.73	1.51	1.03	1.89	1.57	1.2	1.63	2.08	1.12	1.25	3.65
91.4	5	15.08	18.33	17.27	15.07	16.89	15.5	15.94	5.54	1.92	1.52	1.59	1.43	0.92	2.44	1.42	0.98	1.3	1.06	1.09	1.44	1.93	1.14	0.85	3.1
91.6	5	15.14	17.21	16.29	14.63	15.69	15.02	14.39	5.28	1.29	1.24	1.33	1.53	0.95	2.13	1.14	1.01	0.92	1.2	1.06	1.22	1.92	0.67	0.86	2.7
91.8	5	14.26	16.13	15.48	13.99	14.96	13.82	13.53	5.18	1.12	0.8	1.14	1.39	0.89	1.66	1.08	0.98	0.43	1.09	1.32	1.24	1.53	0.62	0.9	2.56
92	5	12.94	14.96	14.61	12.79	13.94	12.84	12.8	4.26	1.48	0.87	0.9	1.16	1.07	1.7	1.21	1.12	0.67	1.22	1.44	0.84	1.15	0.36	1.07	2.36
92.2	5	11.54	13.55	13.38	11.36	12.92	11.91	12.05	4.32	1.64	1.04	1.07	0.97	1.03	1.88	1.15	1.12	0.41	1.1	1.21	0.69	1.45	0.2	1.12	2.04
92.4	5	11.17	12.08	12.81	10.52	12.12	11.11	11.35	4.39	1.42	0.52	1.11	0.26	0.9	1.82	0.92	0.65	0	0.96	1.3	0.28	1.48	0.12	0.78	2.03
92.6	5	10.85	10.94	12.05	9.74	10.74	10.11	10.49	4.18	1.65	0.53	0.98	0.29	0.61	1.86	0.82	0.46	0.24	0.65	1.09	0.2	1.44	0.3	0.63	2
92.8	5	10.58	10.28	11.48	9.38	9.94	9.11	9.92	4.43	1.59	0.59	1.06	0.44	0.66	1.99	0.97	0.22	0.69	0.44	0.96	0.09	1.68	0.3	1	1.62
93	5	9.67	9.74	10.34	8.85	8.65	8.28	9.09	4.02	1.83	0.68	1.12	0.24	0.64	1.56	1.14	0.29	0.5	0	0.86	0.28	1.47	0.47	0.81	1.34
93.2	5	8.75	8.79	9.3	8.09	7.37	7.73	8.36	3.65	1.4	0.68	0.63	0.25	0.42	1.21	0.98	0.45	0.58	0.21	0.68	0.43	1.24	0.41	1.17	1.22
93.4	5	7.45	8.08	8.9	7.04	6.77	6.66	7.24	3.46	1.2	0.46	0.13	0.11	0.14	1	0.77	0.41	0.84	0.09	0.44	0.48	0.87	0.34	1.2	0.99
93.6	5	6.28	6.77	8.35	6.15	5.6	6.06	6.55	3.1	0.93	0.31	0	0	0.02	1.33	0.69	0.67	0.75	0.27	0.11	0.51	0.61	0.12	1.06	1.14
93.8	5	5.67	5.6	7.4	4.93	4.66	5.18	5.83	3.03	0.37	0.22	0.02	0.1	0.04	1.57	0.31	0.69	0.59	0.63	0	0.35	0.25	0	0.72	1.15
94	5	5.28	4.4	6.46	3.97	3.5	4.11	4.68	2.57	0.1	0.05	0.04	0	0	1.48	0.19	0.49	0.02	0.98	0.14	0.18	0.07	0.07	0.45	1.33
94.2	5	4.61	3.72	5.63	2.86	2.55	3.28	3.56	1.8	0	0.04	0.25	0.28	0.2	1.6	0	0.47	0.07	1.09	0.46	0	0	0.22	0.16	1
94.4	5	3.7	2.74	4.49	2	1.72	2.4	2.6	1.28	0.06	0.01	0.28	0.32	0.25	1.41	0.05	0.4	0.14	1.06	0.59	0.01	0.03	0.26	0.03	0.84
94.6	5	2.62	1.8	3.16	1.23	1.02	1.56	1.68	0.81	0.26	0	0.31	0.33	0.31	1.09	0.27	0.3	0.3	0.91	0.74	0.12	0.15	0.29	0	0.63
94.8	5	1.39	0.88	1.67	0.57	0.44	0.76	0.82	0.38	0.61	0.02	0.31	0.33	0.38	0.61	0.67	0.17	0.57	0.66	0.92	0.32	0.38	0.31	0.06	0.35
95	5	0	0	0	0	0	0	0	0	1.1	0.07	0.29	0.3	0.46	0	1.23	0	0.93	0.29	1.14	0.6	0.7	0.33	0.22	0

## Sheet: Cytotoxicity
			Conc. mg/mL (N-CEP)	Cytotoxicity% on honeybees' adults workers cell line
			Untreated	0
			9 mg/ml	4.7373
			10 mg/mL	23.7518
			11 mg/mL	47.8256
			12 mg/mL	73.6528
			13 mg/mL	93.7359
			Conc. mg/mL (N-EEP)	Cytotoxicity% on honeybees' adults workers cell line
			Untreated	0
			10 mg/mL	5.15298
			11 mg/mL	21.5781
			12 mg/mL	43.6528
			13 mg/mL	83.7359
			Conc. mg/mL	Cytotoxicity% on honeybees' adults workers cell line
			10 mg/mL	5.15298
			11 mg/mL	21.5781
			12 mg/mL	43.6528
			13 mg/mL	83.7359
			9 mg/ml	4.7373
			10 mg/mL	23.7518
			11 mg/mL	47.8256
			12 mg/mL	73.6528
			13 mg/mL	93.7359
		9 mg/ml	4.7373
	Conc. mg/mL	Cytotoxicity% of N-CEP	Conc. mg/mL	Cytotoxicity% of N-EEP
	10 mg/mL	23.7518	10 mg/mL	5.15298
	11 mg/mL	47.8256	11 mg/mL	21.5781
	12 mg/mL	73.6528	12 mg/mL	43.6528
	13 mg/mL	93.7359	13 mg/mL	83.7359
