# Supplementary material for: Caucasian and Egyptian chitosan/propolis nanocomposites inhibit deformed wing virus in Apis mellifera L. cell lines
Source: Sci Rep. 2026 Jun 4;16:17333. doi: 10.1038/s41598-026-54534-9 (PMC13237102; doi:10.1038/s41598-026-54534-9)
Supplement: Supplementary file 4 — Supplementary Information 4. [file 41598_2026_54534_MOESM4_ESM.xls]

## Sheet:    propolis
	Egyptian propolis	Caucasian propolis propolis
Wavelength nm.	Abs.	Abs.
200	3.337	3.82754
200.1	3.341	3.83213
200.2	3.313	3.80001
200.3	3.359	3.85277
200.4	3.442	3.94797
200.5	3.472	3.98238
200.6	3.606	4.13608
200.7	3.632	4.1659
200.8	3.657	4.19458
200.9	3.605	4.13494
201	3.66	4.19802
201.1	3.66	4.19802
201.2	3.678	4.21867
201.3	3.604	4.13379
201.4	3.681	4.22211
201.5	3.57	4.09479
201.6	3.417	3.9193
201.7	3.403	3.90324
201.8	3.342	3.83327
201.9	3.404	3.90439
202	3.433	3.93765
202.1	3.51	4.02597
202.2	3.559	4.08217
202.3	3.557	4.07988
202.4	3.597	4.12576
202.5	3.626	4.15902
202.6	3.568	4.0925
202.7	3.448	3.95486
202.8	3.504	4.01909
202.9	3.506	4.02138
203	3.521	4.03859
203.1	3.456	3.96403
203.2	3.494	4.00762
203.3	3.433	3.93765
203.4	3.435	3.93995
203.5	3.434	3.9388
203.6	3.52	4.03744
203.7	3.531	4.05006
203.8	3.559	4.08217
203.9	3.52	4.03744
204	3.556	4.07873
204.1	3.53	4.04891
204.2	3.563	4.08676
204.3	3.552	4.07414
204.4	3.509	4.02482
204.5	3.553	4.07529
204.6	3.439	3.94453
204.7	3.552	4.07414
204.8	3.654	4.19114
204.9	3.575	4.10053
205	3.597	4.12576
205.1	3.558	4.08103
205.2	3.521	4.03859
205.3	3.375	3.87113
205.4	3.348	3.84016
205.5	3.419	3.92159
205.6	3.447	3.95371
205.7	3.43	3.93421
205.8	3.455	3.96288
205.9	3.448	3.95486
206	3.6	4.1292
206.1	3.568	4.0925
206.2	3.521	4.03859
206.3	3.53	4.04891
206.4	3.651	4.1877
206.5	3.685	4.2267
206.6	3.591	4.11888
206.7	3.651	4.1877
206.8	3.609	4.13952
206.9	3.548	4.06956
207	3.46	3.96862
207.1	3.534	4.0535
207.2	3.555	4.07759
207.3	3.453	3.96059
207.4	3.474	3.98468
207.5	3.599	4.12805
207.6	3.58	4.10626
207.7	3.5	4.0145
207.8	3.54	4.06038
207.9	3.621	4.15329
208	3.53	4.04891
208.1	3.454	3.96174
208.2	3.444	3.95027
208.3	3.49	4.00303
208.4	3.447	3.95371
208.5	3.418	3.92045
208.6	3.475	3.98583
208.7	3.497	4.01106
208.8	3.406	3.90668
208.9	3.434	3.9388
209	3.422	3.92503
209.1	3.534	4.0535
209.2	3.444	3.95027
209.3	3.442	3.94797
209.4	3.439	3.94453
209.5	3.442	3.94797
209.6	3.394	3.89292
209.7	3.358	3.85163
209.8	3.413	3.91471
209.9	3.428	3.93192
210	3.39	3.88833
210.1	3.384	3.88145
210.2	3.364	3.85851
210.3	3.258	3.73693
210.4	3.299	3.78395
210.5	3.243	3.71972
210.6	3.205	3.67613
210.7	3.24	3.71628
210.8	3.277	3.75872
210.9	3.26	3.73922
211	3.212	3.68416
211.1	3.223	3.69678
211.2	3.207	3.67843
211.3	3.162	3.62681
211.4	3.137	3.59814
211.5	3.113	3.57061
211.6	3.131	3.59126
211.7	3.127	3.58667
211.8	3.131	3.59126
211.9	3.123	3.58208
212	3.118	3.57635
212.1	3.107	3.56373
212.2	3.097	3.55226
212.3	3.055	3.50409
212.4	3.056	3.50523
212.5	3.058	3.50753
212.6	3.057	3.50638
212.7	3.04	3.48688
212.8	3.04	3.48688
212.9	3.047	3.49491
213	3.018	3.46165
213.1	3.005	3.44673
213.2	3.014	3.45706
213.3	3.008	3.45018
213.4	2.997	3.43756
213.5	2.979	3.41691
213.6	2.963	3.39856
213.7	2.946	3.37906
213.8	2.923	3.35268
213.9	2.905	3.33203
214	2.893	3.31827
214.1	2.878	3.30107
214.2	2.864	3.28501
214.3	2.843	3.26092
214.4	2.833	3.24945
214.5	2.836	3.25289
214.6	2.845	3.26322
214.7	2.844	3.26207
214.8	2.835	3.25175
214.9	2.816	3.22995
215	2.796	3.20701
215.1	2.773	3.18063
215.2	2.748	3.15196
215.3	2.734	3.1359
215.4	2.731	3.13246
215.5	2.717	3.1164
215.6	2.707	3.10493
215.7	2.697	3.09346
215.8	2.686	3.08084
215.9	2.679	3.07281
216	2.668	3.0602
216.1	2.652	3.04184
216.2	2.645	3.03382
216.3	2.634	3.0212
216.4	2.618	3.00285
216.5	2.613	2.99711
216.6	2.598	2.97991
216.7	2.579	2.95811
216.8	2.56	2.93632
216.9	2.549	2.9237
217	2.529	2.90076
217.1	2.518	2.88815
217.2	2.509	2.87782
217.3	2.497	2.86406
217.4	2.481	2.84571
217.5	2.465	2.82735
217.6	2.443	2.80212
217.7	2.43	2.78721
217.8	2.42	2.77574
217.9	2.408	2.76198
218	2.397	2.74936
218.1	2.39	2.74133
218.2	2.376	2.72527
218.3	2.36	2.70692
218.4	2.344	2.68857
218.5	2.328	2.67022
218.6	2.314	2.65416
218.7	2.298	2.63581
218.8	2.285	2.6209
218.9	2.271	2.60484
219	2.257	2.58878
219.1	2.241	2.57043
219.2	2.226	2.55322
219.3	2.211	2.53602
219.4	2.2	2.5234
219.5	2.187	2.50849
219.6	2.174	2.49358
219.7	2.161	2.47867
219.8	2.144	2.45917
219.9	2.131	2.44426
220	2.116	2.42705
220.1	2.103	2.41214
220.2	2.088	2.39494
220.3	2.074	2.37888
220.4	2.058	2.36053
220.5	2.043	2.34332
220.6	2.027	2.32497
220.7	2.013	2.30891
220.8	1.997	2.29056
220.9	1.983	2.2745
221	1.97	2.25959
221.1	1.957	2.24468
221.2	1.943	2.22862
221.3	1.929	2.21256
221.4	1.916	2.19765
221.5	1.9	2.1793
221.6	1.887	2.16439
221.7	1.873	2.14833
221.8	1.86	2.13342
221.9	1.847	2.11851
222	1.835	2.10474
222.1	1.823	2.09098
222.2	1.81	2.07607
222.3	1.797	2.06116
222.4	1.783	2.0451
222.5	1.769	2.02904
222.6	1.755	2.01299
222.7	1.74	1.99578
222.8	1.725	1.97858
222.9	1.71	1.96137
223	1.694	1.94302
223.1	1.68	1.92696
223.2	1.667	1.91205
223.3	1.654	1.89714
223.4	1.64	1.88108
223.5	1.627	1.86617
223.6	1.614	1.85126
223.7	1.601	1.83635
223.8	1.587	1.82029
223.9	1.573	1.80423
224	1.559	1.78817
224.1	1.546	1.77326
224.2	1.532	1.7572
224.3	1.519	1.74229
224.4	1.506	1.72738
224.5	1.493	1.71247
224.6	1.481	1.69871
224.7	1.47	1.68609
224.8	1.458	1.67233
224.9	1.447	1.65971
225	1.435	1.64594
225.1	1.423	1.63218
225.2	1.41	1.61727
225.3	1.397	1.60236
225.4	1.385	1.58859
225.5	1.372	1.57368
225.6	1.36	1.55992
225.7	1.348	1.54616
225.8	1.336	1.53239
225.9	1.323	1.51748
226	1.311	1.50372
226.1	1.299	1.48995
226.2	1.287	1.47619
226.3	1.275	1.46242
226.4	1.263	1.44866
226.5	1.253	1.43719
226.6	1.243	1.42572
226.7	1.232	1.4131
226.8	1.222	1.40163
226.9	1.211	1.38902
227	1.2	1.3764
227.1	1.188	1.36264
227.2	1.176	1.34887
227.3	1.165	1.33625
227.4	1.154	1.32364
227.5	1.144	1.31217
227.6	1.133	1.29955
227.7	1.123	1.28808
227.8	1.113	1.27661
227.9	1.103	1.26514
228	1.093	1.25367
228.1	1.082	1.24105
228.2	1.073	1.23073
228.3	1.063	1.21926
228.4	1.053	1.20779
228.5	1.044	1.19747
228.6	1.034	1.186
228.7	1.025	1.17568
228.8	1.016	1.16535
228.9	1.007	1.15503
229	0.998	1.14471
229.1	0.989	1.13438
229.2	0.98	1.12406
229.3	0.971	1.11374
229.4	0.962	1.10341
229.5	0.953	1.09309
229.6	0.944	1.08277
229.7	0.936	1.07359
229.8	0.928	1.06442
229.9	0.92	1.05524
230	0.912	1.04606
230.1	0.904	1.03689
230.2	0.896	1.02771
230.3	0.888	1.01854
230.4	0.879	1.00821
230.5	0.871	0.999037
230.6	0.863	0.989861
230.7	0.855	0.980685
230.8	0.847	0.971509
230.9	0.839	0.962333
231	0.832	0.954304
231.1	0.824	0.945128
231.2	0.817	0.937099
231.3	0.809	0.927923
231.4	0.802	0.919894
231.5	0.795	0.911865
231.6	0.788	0.903836
231.7	0.781	0.895807
231.8	0.774	0.887778
231.9	0.768	0.880896
232	0.761	0.872867
232.1	0.754	0.864838
232.2	0.747	0.856809
232.3	0.741	0.849927
232.4	0.734	0.841898
232.5	0.727	0.833869
232.6	0.721	0.826987
232.7	0.715	0.820105
232.8	0.708	0.812076
232.9	0.702	0.805194
233	0.695	0.797165
233.1	0.689	0.790283
233.2	0.683	0.783401
233.3	0.676	0.775372
233.4	0.67	0.76849
233.5	0.664	0.761608
233.6	0.658	0.754726
233.7	0.652	0.747844
233.8	0.646	0.740962
233.9	0.64	0.73408
234	0.635	0.728345
234.1	0.629	0.721463
234.2	0.624	0.715728
234.3	0.618	0.708846
234.4	0.613	0.703111
234.5	0.608	0.697376
234.6	0.603	0.691641
234.7	0.598	0.685906
234.8	0.593	0.680171
234.9	0.588	0.674436
235	0.583	0.668701
235.1	0.579	0.664113
235.2	0.574	0.658378
235.3	0.569	0.652643
235.4	0.565	0.648055
235.5	0.56	0.64232
235.6	0.555	0.636585
235.7	0.55	0.63085
235.8	0.545	0.625115
235.9	0.541	0.620527
236	0.536	0.614792
236.1	0.532	0.610204
236.2	0.528	0.605616
236.3	0.524	0.601028
236.4	0.519	0.595293
236.5	0.515	0.590705
236.6	0.511	0.586117
236.7	0.507	0.581529
236.8	0.503	0.576941
236.9	0.499	0.572353
237	0.495	0.567765
237.1	0.492	0.564324
237.2	0.488	0.559736
237.3	0.484	0.555148
237.4	0.481	0.551707
237.5	0.477	0.547119
237.6	0.473	0.542531
237.7	0.47	0.53909
237.8	0.466	0.534502
237.9	0.463	0.531061
238	0.459	0.526473
238.1	0.456	0.523032
238.2	0.452	0.518444
238.3	0.449	0.515003
238.4	0.446	0.511562
238.5	0.443	0.508121
238.6	0.439	0.503533
238.7	0.436	0.500092
238.8	0.433	0.496651
238.9	0.43	0.49321
239	0.427	0.489769
239.1	0.424	0.486328
239.2	0.421	0.482887
239.3	0.418	0.479446
239.4	0.415	0.476005
239.5	0.413	0.473711
239.6	0.41	0.47027
239.7	0.407	0.466829
239.8	0.405	0.464535
239.9	0.402	0.461094
240	0.399	0.457653
240.1	0.397	0.455359
240.2	0.394	0.451918
240.3	0.391	0.448477
240.4	0.389	0.446183
240.5	0.386	0.442742
240.6	0.384	0.440448
240.7	0.381	0.437007
240.8	0.378	0.433566
240.9	0.376	0.431272
241	0.373	0.427831
241.1	0.371	0.425537
241.2	0.369	0.423243
241.3	0.367	0.420949
241.4	0.365	0.418655
241.5	0.363	0.416361
241.6	0.361	0.414067
241.7	0.359	0.411773
241.8	0.357	0.409479
241.9	0.355	0.407185
242	0.353	0.404891
242.1	0.351	0.402597
242.2	0.349	0.400303
242.3	0.348	0.399156
242.4	0.346	0.396862
242.5	0.344	0.394568
242.6	0.342	0.392274
242.7	0.341	0.391127
242.8	0.339	0.388833
242.9	0.338	0.387686
243	0.336	0.385392
243.1	0.334	0.383098
243.2	0.333	0.381951
243.3	0.331	0.379657
243.4	0.33	0.37851
243.5	0.329	0.377363
243.6	0.327	0.375069
243.7	0.326	0.373922
243.8	0.324	0.371628
243.9	0.323	0.370481
244	0.322	0.369334
244.1	0.321	0.368187
244.2	0.319	0.365893
244.3	0.318	0.364746
244.4	0.317	0.363599
244.5	0.316	0.362452
244.6	0.314	0.360158
244.7	0.313	0.359011
244.8	0.312	0.357864
244.9	0.311	0.356717
245	0.31	0.35557
245.1	0.309	0.354423
245.2	0.308	0.353276
245.3	0.307	0.352129
245.4	0.306	0.350982
245.5	0.305	0.349835
245.6	0.304	0.348688
245.7	0.303	0.347541
245.8	0.302	0.346394
245.9	0.301	0.345247
246	0.3	0.3441
246.1	0.299	0.342953
246.2	0.298	0.341806
246.3	0.297	0.340659
246.4	0.296	0.339512
246.5	0.296	0.339512
246.6	0.295	0.338365
246.7	0.294	0.337218
246.8	0.293	0.336071
246.9	0.292	0.334924
247	0.292	0.334924
247.1	0.291	0.333777
247.2	0.29	0.33263
247.3	0.29	0.33263
247.4	0.289	0.331483
247.5	0.288	0.330336
247.6	0.288	0.330336
247.7	0.287	0.329189
247.8	0.286	0.328042
247.9	0.286	0.328042
248	0.285	0.326895
248.1	0.285	0.326895
248.2	0.284	0.325748
248.3	0.284	0.325748
248.4	0.283	0.324601
248.5	0.283	0.324601
248.6	0.282	0.323454
248.7	0.282	0.323454
248.8	0.281	0.322307
248.9	0.281	0.322307
249	0.281	0.322307
249.1	0.28	0.32116
249.2	0.28	0.32116
249.3	0.28	0.32116
249.4	0.279	0.320013
249.5	0.279	0.320013
249.6	0.279	0.320013
249.7	0.278	0.318866
249.8	0.278	0.318866
249.9	0.278	0.318866
250	0.278	0.318866
250.1	0.277	0.317719
250.2	0.277	0.317719
250.3	0.277	0.317719
250.4	0.277	0.317719
250.5	0.277	0.317719
250.6	0.277	0.317719
250.7	0.277	0.317719
250.8	0.276	0.316572
250.9	0.276	0.316572
251	0.276	0.316572
251.1	0.276	0.316572
251.2	0.276	0.316572
251.3	0.276	0.316572
251.4	0.276	0.316572
251.5	0.276	0.316572
251.6	0.276	0.316572
251.7	0.276	0.316572
251.8	0.276	0.316572
251.9	0.276	0.316572
252	0.276	0.316572
252.1	0.276	0.316572
252.2	0.276	0.316572
252.3	0.276	0.316572
252.4	0.276	0.316572
252.5	0.276	0.316572
252.6	0.276	0.316572
252.7	0.276	0.316572
252.8	0.276	0.316572
252.9	0.277	0.317719
253	0.277	0.317719
253.1	0.277	0.317719
253.2	0.277	0.317719
253.3	0.277	0.317719
253.4	0.277	0.317719
253.5	0.278	0.318866
253.6	0.278	0.318866
253.7	0.278	0.318866
253.8	0.278	0.318866
253.9	0.278	0.318866
254	0.279	0.320013
254.1	0.279	0.320013
254.2	0.279	0.320013
254.3	0.28	0.32116
254.4	0.28	0.32116
254.5	0.28	0.32116
254.6	0.28	0.32116
254.7	0.281	0.322307
254.8	0.281	0.322307
254.9	0.281	0.322307
255	0.282	0.323454
255.1	0.282	0.323454
255.2	0.282	0.323454
255.3	0.283	0.324601
255.4	0.283	0.324601
255.5	0.284	0.325748
255.6	0.284	0.325748
255.7	0.284	0.325748
255.8	0.285	0.326895
255.9	0.285	0.326895
256	0.286	0.328042
256.1	0.286	0.328042
256.2	0.287	0.329189
256.3	0.287	0.329189
256.4	0.288	0.330336
256.5	0.288	0.330336
256.6	0.289	0.331483
256.7	0.289	0.331483
256.8	0.29	0.33263
256.9	0.29	0.33263
257	0.291	0.333777
257.1	0.291	0.333777
257.2	0.292	0.334924
257.3	0.292	0.334924
257.4	0.293	0.336071
257.5	0.294	0.337218
257.6	0.294	0.337218
257.7	0.295	0.338365
257.8	0.295	0.338365
257.9	0.296	0.339512
258	0.297	0.340659
258.1	0.297	0.340659
258.2	0.298	0.341806
258.3	0.298	0.341806
258.4	0.299	0.342953
258.5	0.299	0.342953
258.6	0.3	0.3441
258.7	0.301	0.345247
258.8	0.301	0.345247
258.9	0.302	0.346394
259	0.303	0.347541
259.1	0.303	0.347541
259.2	0.304	0.348688
259.3	0.305	0.349835
259.4	0.305	0.349835
259.5	0.306	0.350982
259.6	0.307	0.352129
259.7	0.307	0.352129
259.8	0.308	0.353276
259.9	0.309	0.354423
260	0.309	0.354423
260.1	0.31	0.35557
260.2	0.311	0.356717
260.3	0.311	0.356717
260.4	0.312	0.357864
260.5	0.313	0.359011
260.6	0.314	0.360158
260.7	0.314	0.360158
260.8	0.315	0.361305
260.9	0.316	0.362452
261	0.317	0.363599
261.1	0.317	0.363599
261.2	0.318	0.364746
261.3	0.319	0.365893
261.4	0.32	0.36704
261.5	0.32	0.36704
261.6	0.321	0.368187
261.7	0.322	0.369334
261.8	0.323	0.370481
261.9	0.324	0.371628
262	0.324	0.371628
262.1	0.325	0.372775
262.2	0.326	0.373922
262.3	0.327	0.375069
262.4	0.327	0.375069
262.5	0.328	0.376216
262.6	0.329	0.377363
262.7	0.33	0.37851
262.8	0.33	0.37851
262.9	0.331	0.379657
263	0.332	0.380804
263.1	0.333	0.381951
263.2	0.333	0.381951
263.3	0.334	0.383098
263.4	0.335	0.384245
263.5	0.336	0.385392
263.6	0.337	0.386539
263.7	0.337	0.386539
263.8	0.338	0.387686
263.9	0.339	0.388833
264	0.34	0.38998
264.1	0.34	0.38998
264.2	0.341	0.391127
264.3	0.342	0.392274
264.4	0.343	0.393421
264.5	0.344	0.394568
264.6	0.344	0.394568
264.7	0.345	0.395715
264.8	0.346	0.396862
264.9	0.347	0.398009
265	0.348	0.399156
265.1	0.348	0.399156
265.2	0.349	0.400303
265.3	0.35	0.40145
265.4	0.351	0.402597
265.5	0.352	0.403744
265.6	0.352	0.403744
265.7	0.353	0.404891
265.8	0.354	0.406038
265.9	0.355	0.407185
266	0.355	0.407185
266.1	0.356	0.408332
266.2	0.357	0.409479
266.3	0.358	0.410626
266.4	0.359	0.411773
266.5	0.359	0.411773
266.6	0.36	0.41292
266.7	0.361	0.414067
266.8	0.361	0.414067
266.9	0.362	0.415214
267	0.363	0.416361
267.1	0.364	0.417508
267.2	0.365	0.418655
267.3	0.365	0.418655
267.4	0.366	0.419802
267.5	0.367	0.420949
267.6	0.367	0.420949
267.7	0.368	0.422096
267.8	0.369	0.423243
267.9	0.369	0.423243
268	0.37	0.42439
268.1	0.371	0.425537
268.2	0.372	0.426684
268.3	0.372	0.426684
268.4	0.373	0.427831
268.5	0.373	0.427831
268.6	0.374	0.428978
268.7	0.375	0.430125
268.8	0.375	0.430125
268.9	0.376	0.431272
269	0.377	0.432419
269.1	0.377	0.432419
269.2	0.378	0.433566
269.3	0.378	0.433566
269.4	0.379	0.434713
269.5	0.38	0.43586
269.6	0.38	0.43586
269.7	0.381	0.437007
269.8	0.381	0.437007
269.9	0.382	0.438154
270	0.382	0.438154
270.1	0.383	0.439301
270.2	0.383	0.439301
270.3	0.384	0.440448
270.4	0.384	0.440448
270.5	0.385	0.441595
270.6	0.385	0.441595
270.7	0.386	0.442742
270.8	0.387	0.443889
270.9	0.387	0.443889
271	0.388	0.445036
271.1	0.388	0.445036
271.2	0.389	0.446183
271.3	0.39	0.44733
271.4	0.39	0.44733
271.5	0.391	0.448477
271.6	0.391	0.448477
271.7	0.392	0.449624
271.8	0.392	0.449624
271.9	0.393	0.450771
272	0.394	0.451918
272.1	0.394	0.451918
272.2	0.395	0.453065
272.3	0.395	0.453065
272.4	0.396	0.454212
272.5	0.397	0.455359
272.6	0.397	0.455359
272.7	0.398	0.456506
272.8	0.398	0.456506
272.9	0.399	0.457653
273	0.399	0.457653
273.1	0.4	0.4588
273.2	0.4	0.4588
273.3	0.401	0.459947
273.4	0.402	0.461094
273.5	0.402	0.461094
273.6	0.403	0.462241
273.7	0.404	0.463388
273.8	0.404	0.463388
273.9	0.405	0.464535
274	0.405	0.464535
274.1	0.406	0.465682
274.2	0.406	0.465682
274.3	0.407	0.466829
274.4	0.408	0.467976
274.5	0.408	0.467976
274.6	0.409	0.469123
274.7	0.41	0.47027
274.8	0.41	0.47027
274.9	0.411	0.471417
275	0.411	0.471417
275.1	0.412	0.472564
275.2	0.412	0.472564
275.3	0.413	0.473711
275.4	0.413	0.473711
275.5	0.414	0.474858
275.6	0.415	0.476005
275.7	0.415	0.476005
275.8	0.416	0.477152
275.9	0.417	0.478299
276	0.417	0.478299
276.1	0.418	0.479446
276.2	0.418	0.479446
276.3	0.419	0.480593
276.4	0.42	0.48174
276.5	0.42	0.48174
276.6	0.421	0.482887
276.7	0.422	0.484034
276.8	0.422	0.484034
276.9	0.423	0.485181
277	0.424	0.486328
277.1	0.424	0.486328
277.2	0.425	0.487475
277.3	0.426	0.488622
277.4	0.426	0.488622
277.5	0.427	0.489769
277.6	0.427	0.489769
277.7	0.428	0.490916
277.8	0.429	0.492063
277.9	0.429	0.492063
278	0.43	0.49321
278.1	0.431	0.494357
278.2	0.431	0.494357
278.3	0.432	0.495504
278.4	0.432	0.495504
278.5	0.433	0.496651
278.6	0.434	0.497798
278.7	0.434	0.497798
278.8	0.435	0.498945
278.9	0.435	0.498945
279	0.436	0.500092
279.1	0.437	0.501239
279.2	0.437	0.501239
279.3	0.438	0.502386
279.4	0.439	0.503533
279.5	0.439	0.503533
279.6	0.44	0.50468
279.7	0.44	0.50468
279.8	0.441	0.505827
279.9	0.441	0.505827
280	0.442	0.506974
280.1	0.443	0.508121
280.2	0.443	0.508121
280.3	0.444	0.509268
280.4	0.444	0.509268
280.5	0.445	0.510415
280.6	0.445	0.510415
280.7	0.446	0.511562
280.8	0.446	0.511562
280.9	0.447	0.512709
281	0.447	0.512709
281.1	0.448	0.513856
281.2	0.448	0.513856
281.3	0.449	0.515003
281.4	0.45	0.51615
281.5	0.45	0.51615
281.6	0.451	0.517297
281.7	0.451	0.517297
281.8	0.451	0.517297
281.9	0.452	0.518444
282	0.452	0.518444
282.1	0.453	0.519591
282.2	0.453	0.519591
282.3	0.453	0.519591
282.4	0.454	0.520738
282.5	0.454	0.520738
282.6	0.455	0.521885
282.7	0.455	0.521885
282.8	0.456	0.523032
282.9	0.456	0.523032
283	0.456	0.523032
283.1	0.457	0.524179
283.2	0.457	0.524179
283.3	0.457	0.524179
283.4	0.458	0.525326
283.5	0.458	0.525326
283.6	0.458	0.525326
283.7	0.458	0.525326
283.8	0.459	0.526473
283.9	0.459	0.526473
284	0.459	0.526473
284.1	0.46	0.52762
284.2	0.46	0.52762
284.3	0.46	0.52762
284.4	0.461	0.528767
284.5	0.461	0.528767
284.6	0.461	0.528767
284.7	0.461	0.528767
284.8	0.462	0.529914
284.9	0.462	0.529914
285	0.462	0.529914
285.1	0.463	0.531061
285.2	0.463	0.531061
285.3	0.463	0.531061
285.4	0.463	0.531061
285.5	0.463	0.531061
285.6	0.463	0.531061
285.7	0.463	0.531061
285.8	0.463	0.531061
285.9	0.463	0.531061
286	0.463	0.531061
286.1	0.464	0.532208
286.2	0.464	0.532208
286.3	0.464	0.532208
286.4	0.464	0.532208
286.5	0.464	0.532208
286.6	0.464	0.532208
286.7	0.464	0.532208
286.8	0.464	0.532208
286.9	0.464	0.532208
287	0.464	0.532208
287.1	0.464	0.532208
287.2	0.464	0.532208
287.3	0.464	0.532208
287.4	0.464	0.532208
287.5	0.464	0.532208
287.6	0.464	0.532208
287.7	0.464	0.532208
287.8	0.464	0.532208
287.9	0.464	0.532208
288	0.464	0.532208
288.1	0.464	0.532208
288.2	0.464	0.532208
288.3	0.464	0.532208
288.4	0.464	0.532208
288.5	0.463	0.531061
288.6	0.463	0.531061
288.7	0.463	0.531061
288.8	0.463	0.531061
288.9	0.463	0.531061
289	0.462	0.529914
289.1	0.462	0.529914
289.2	0.462	0.529914
289.3	0.462	0.529914
289.4	0.462	0.529914
289.5	0.461	0.528767
289.6	0.461	0.528767
289.7	0.461	0.528767
289.8	0.461	0.528767
289.9	0.46	0.52762
290	0.46	0.52762
290.1	0.46	0.52762
290.2	0.459	0.526473
290.3	0.459	0.526473
290.4	0.459	0.526473
290.5	0.458	0.525326
290.6	0.458	0.525326
290.7	0.458	0.525326
290.8	0.457	0.524179
290.9	0.457	0.524179
291	0.456	0.523032
291.1	0.456	0.523032
291.2	0.455	0.521885
291.3	0.455	0.521885
291.4	0.455	0.521885
291.5	0.454	0.520738
291.6	0.454	0.520738
291.7	0.453	0.519591
291.8	0.453	0.519591
291.9	0.452	0.518444
292	0.452	0.518444
292.1	0.451	0.517297
292.2	0.451	0.517297
292.3	0.45	0.51615
292.4	0.45	0.51615
292.5	0.449	0.515003
292.6	0.449	0.515003
292.7	0.448	0.513856
292.8	0.448	0.513856
292.9	0.447	0.512709
293	0.446	0.511562
293.1	0.446	0.511562
293.2	0.445	0.510415
293.3	0.444	0.509268
293.4	0.444	0.509268
293.5	0.443	0.508121
293.6	0.443	0.508121
293.7	0.442	0.506974
293.8	0.442	0.506974
293.9	0.441	0.505827
294	0.44	0.50468
294.1	0.44	0.50468
294.2	0.439	0.503533
294.3	0.438	0.502386
294.4	0.438	0.502386
294.5	0.437	0.501239
294.6	0.437	0.501239
294.7	0.436	0.500092
294.8	0.435	0.498945
294.9	0.435	0.498945
295	0.434	0.497798
295.1	0.433	0.496651
295.2	0.432	0.495504
295.3	0.432	0.495504
295.4	0.431	0.494357
295.5	0.43	0.49321
295.6	0.43	0.49321
295.7	0.429	0.492063
295.8	0.428	0.490916
295.9	0.428	0.490916
296	0.427	0.489769
296.1	0.426	0.488622
296.2	0.425	0.487475
296.3	0.425	0.487475
296.4	0.424	0.486328
296.5	0.423	0.485181
296.6	0.422	0.484034
296.7	0.422	0.484034
296.8	0.421	0.482887
296.9	0.42	0.48174
297	0.419	0.480593
297.1	0.419	0.480593
297.2	0.418	0.479446
297.3	0.417	0.478299
297.4	0.416	0.477152
297.5	0.416	0.477152
297.6	0.415	0.476005
297.7	0.414	0.474858
297.8	0.413	0.473711
297.9	0.413	0.473711
298	0.412	0.472564
298.1	0.411	0.471417
298.2	0.41	0.47027
298.3	0.409	0.469123
298.4	0.409	0.469123
298.5	0.408	0.467976
298.6	0.407	0.466829
298.7	0.406	0.465682
298.8	0.405	0.464535
298.9	0.405	0.464535
299	0.404	0.463388
299.1	0.403	0.462241
299.2	0.402	0.461094
299.3	0.401	0.459947
299.4	0.4	0.4588
299.5	0.4	0.4588
299.6	0.399	0.457653
299.7	0.398	0.456506
299.8	0.397	0.455359
299.9	0.397	0.455359
300	0.396	0.454212
